# Supplementary material for: Distinct modes of interaction within eIF4F-like complexes and susceptibility to the RocA inhibitor for the Trypanosoma brucei EIF4AI translation initiation factor
Source: PLoS One. 2025 May 9;20(5):e0322812. doi: 10.1371/journal.pone.0322812 (PMC12063893; doi:10.1371/journal.pone.0322812)
Supplement: S1 Table — Only proteins represented by a minimum of two peptides in at least two of the replicates from the bait and with an enrichment ratio in comparison with the control equal to or greater than 1.5 were considered and included in the table. (XLSX) [file pone.0322812.s001.xlsx]

## Sheet: EIF4AI-Wild Type
PROTEINS CO-PRECIPITATED WITH THE EIF4AI WILD-TYPE (considering only proteins represented by a minimum of two peptides in at least two of the replicates from the bait and with an enrichment ratio in comparison with the control equal to or greater than 1.5)
TriTrypDB ID	Protein abbreviation	Protein name	Unique peptides - Ctrl			Unique peptides - EIF4AI-WT			Intensity - Ctrl			Intensity - EIF4AI-WT			Average Intensity Ctrl	Average Intensity EIF4AI-WT	Enrichment Ratio EIF4AI-WT/Ctrl	Categorization
			IP1	IP2	IP3	IP1	IP2	IP3	IP1	IP2	IP3	IP1	IP2	IP3
Tb927.9.4680	EIF4AI	Eukaryotic initiation factor 4A-1	12	11	12	15	13	17	6.39711e+08	4.12922e+08	4.61079e+08	2.34656e+09	5.05947e+09	5.28349e+09	5.04571e+08	4.22984e+09	8.38305	Bait	Enriched with DQAD
Tb927.6.1870	EIF4E4	Eukaryotic translation initiation factor 4E-4	0	1	0	4	3	4	0	1.12317e+06	0	2.29702e+07	6.54833e+06	6.13074e+06	374388	1.18831e+07	31.74	Translation initiation factors	Not enriched with DQAD
Tb927.8.4820	EIF4G3	eukaryotic translation initiation factor 4 gamma 3	0	1	0	4	1	2	0	1.61149e+06	0	8.95974e+06	1.70073e+06	1.32191e+06	537164	3.99413e+06	7.43559	Translation initiation factors	Not enriched with DQAD
Tb927.10.13360	EEFTu	Elongation factor Tu, mitochondrial	6	3	3	10	3	6	4.79416e+07	1.23465e+07	1.61496e+07	8.92932e+07	1.32166e+07	2.91963e+07	2.54793e+07	4.3902e+07	1.72305	Other proteins involved in translation	Not enriched with DQAD
Tb927.10.5840	EEF1β	Translation elongation factor 1-beta, putative	1	2	1	1	3	3	2.01275e+07	2.22078e+07	7.31134e+06	5.38955e+06	5.42655e+07	2.21894e+07	1.65489e+07	2.72815e+07	1.64854	Other proteins involved in translation	Enriched with DQAD
Tb927.7.3050	mS50	Mitochondrial SSU ribosomal protein	0	0	0	1	2	2	0	0	0	1.34858e+06	1.2048e+06	2.13337e+06	0	1.56225e+06	#DIV/0!	Ribosomal proteins	Enriched with DQAD
Tb927.11.14120	PheRS	Phenylalanyl-tRNA synthetase alpha chain	4	2	2	3	7	3	1.56708e+07	6.27326e+06	7.86865e+06	1.98145e+07	2.95302e+07	1.57934e+07	9.93758e+06	2.17127e+07	2.18491	tRNA synthetases	Enriched with DQAD
Tb927.11.13280	gBP25/MRP2	Guide RNA binding protein 25	1	4	3	5	4	4	2.78799e+06	7.5468e+06	8.13131e+06	1.55911e+07	1.84724e+07	1.4163e+07	6.15537e+06	1.60755e+07	2.61163	RNA-binding proteins	Enriched with DQAD
Tb927.7.2570	GRBC1	Guide RNA associated protein, GAP2	0	0	0	4	3	1	0	0	0	1.60198e+07	5.61582e+06	1.39678e+06	0	7.67747e+06	#DIV/0!	RNA-binding proteins	Not enriched with DQAD
Tb927.2.5240	PRP19	pre-mRNA splicing factor 19	1	2	1	1	2	3	2.73421e+06	1.66022e+06	1.41299e+06	851237	4.35238e+06	5.91499e+06	1.93581e+06	3.7062e+06	1.91455	RNA-binding proteins	Enriched with DQAD
Tb927.11.8880	Sua5/YrdC	tRNA threonylcarbamoyl adenosine modification protein	1	3	4	0	5	6	6.83671e+06	1.19293e+07	1.99933e+07	0	3.01684e+07	4.04344e+07	1.29198e+07	2.35343e+07	1.82157	Other RNA related proteins	Enriched with DQAD
Tb927.8.1960	NOT11	CCR4-NOT transcription complex subunit 11	1	2	1	1	2	3	884710	3.64317e+06	6.3012e+06	5.82952e+06	6.54379e+06	7.85524e+06	3.60969e+06	6.74285e+06	1.86798	Other RNA related proteins	Enriched with DQAD
Tb927.10.15760	CAP36	Cytoskeleton-associated protein 36 kDa	8	12	7	7	10	10	8.82199e+07	9.26203e+07	5.57808e+07	1.57706e+08	1.13606e+08	1.00624e+08	7.88737e+07	1.23979e+08	1.57187	Cytoskeletal proteins	Not enriched with DQAD
Tb927.4.3950	CAP5.5	Cytoskeleton-associated protein CAP5.5	3	4	1	5	3	3	6.40896e+07	5.35625e+07	3.8187e+07	1.92424e+08	2.35519e+07	4.19017e+07	5.19464e+07	8.59592e+07	1.65477	Cytoskeletal proteins	Not enriched with DQAD
Tb927.10.8940	KH1	Flagellum targeting protein kharon1	4	1	2	6	2	3	2.2323e+07	6.96164e+06	1.94421e+06	1.06563e+08	1.59841e+07	1.44617e+07	1.04096e+07	4.56696e+07	4.38725	Cytoskeletal proteins	Enriched with DQAD
Tb927.7.3550	WCB	Cytoskeleton associated protein, putative	5	8	4	9	4	6	1.10784e+07	3.00237e+07	6.61522e+06	7.14011e+07	8.47183e+06	1.22108e+07	1.59058e+07	3.06946e+07	1.92978	Cytoskeletal proteins	Not enriched with DQAD
Tb927.6.5070	CAP52	Cytoskeleton-associated protein 52 kDa	2	3	2	10	3	3	5.06842e+06	6.15662e+06	1.93517e+06	6.04663e+07	4.13032e+06	5.81975e+06	4.38674e+06	2.34721e+07	5.3507	Cytoskeletal proteins	Enriched with DQAD
Tb927.11.1840	CAP46	Cytoskeleton-associated protein 46 kDa	1	2	0	8	2	2	1.79896e+06	3.9929e+06	0	5.91011e+07	3.91932e+06	3.75622e+06	1.93062e+06	2.22589e+07	11.5294	Cytoskeletal proteins	Not enriched with DQAD
Tb927.3.4330; Tb927.3.4320; Tb927.3.4310; Tb927.3.4300; Tb927.3.4290	PFR1-5	Paraflagellar rod protein 1-5	0	1	0	5	1	2	0	4.56518e+06	0	4.84843e+07	1.93704e+06	6.0409e+06	1.52173e+06	1.88208e+07	12.368	Cytoskeletal proteins	Enriched with DQAD
Tb927.6.4140	PFC4	Paraflagellar rod component	1	0	0	2	2	2	3.14777e+06	0	0	1.5624e+07	8.26637e+06	9.11594e+06	1.04926e+06	1.10021e+07	10.4856	Cytoskeletal proteins	Enriched with DQAD
Tb927.8.6660	PFC1	Paraflagellar rod component	2	0	0	2	2	0	2.5104e+06	0	0	7.9496e+06	2.17955e+06	0	836799	3.37638e+06	4.03488	Cytoskeletal proteins	Not enriched with DQAD
Tb927.11.13500	PAR1	Paraflagellar rod componen, par1	2	1	0	2	0	4	1.99659e+06	2.85639e+06	0	3.51838e+06	0	4.40034e+06	1.61766e+06	2.63958e+06	1.63172	Cytoskeletal proteins	Enriched with DQAD
Tb927.9.5900	GDH	Glutamate dehydrogenase	24	23	15	32	17	25	4.66127e+08	2.55854e+08	2.34263e+08	1.10782e+09	2.5486e+08	3.53621e+08	3.18748e+08	5.721e+08	1.79483	Enzymes and others	Not enriched with DQAD
Tb927.11.11680	OGDH-E2	2-oxoglutarate dehydrogenase E2 component	8	8	7	8	8	8	1.57651e+08	9.82591e+07	6.93511e+07	1.75472e+08	2.00372e+08	1.85368e+08	1.0842e+08	1.87071e+08	1.72542	Enzymes and others	Not enriched with DQAD
Tb927.10.3210	P5CDH	Delta-1-pyrroline-5-carboxylate dehydrogenase	1	1	1	15	0	2	1.50667e+06	1.74351e+06	1.80326e+06	5.00331e+08	0	1.65482e+06	1.68448e+06	1.67329e+08	99.3354	Enzymes and others	Not enriched with DQAD
Tb927.8.6060	AKCT	2-amino-3-ketobutyrate coenzyme A ligase	3	0	1	15	1	2	9.74888e+06	0	530632	4.54717e+08	440573	3.35522e+06	3.4265e+06	1.52838e+08	44.6045	Enzymes and others	Not enriched with DQAD
Tb927.9.2470; Tb927.9.2490	NOP86	Nucleolar protein	8	9	5	18	6	7	7.60306e+07	5.91225e+07	4.64747e+07	2.4337e+08	4.10463e+07	4.04361e+07	6.05426e+07	1.08284e+08	1.78856	Enzymes and others	Not enriched with DQAD
Tb927.9.6290 Tb927.9.6250 Tb927.9.6210	AK1	Arginine kinase	5	5	1	8	1	6	5.90502e+07	1.10579e+07	5.31806e+06	2.26122e+08	1.48321e+07	5.84794e+07	2.51421e+07	9.98112e+07	3.96989	Enzymes and others	Not enriched with DQAD
Tb927.11.9980	OGDH-E1	2-oxoglutarate dehydrogenase E1 component	11	10	8	15	17	15	6.72216e+07	2.98198e+07	3.47768e+07	1.0801e+08	9.54185e+07	7.8295e+07	4.39394e+07	9.3908e+07	2.13722	Enzymes and others	Enriched with DQAD
Tb927.8.890	Rab1A	Ras-related protein Rab1A	3	2	3	6	3	4	5.91264e+07	3.99111e+07	7.72544e+07	1.73622e+08	4.88542e+07	5.52514e+07	5.8764e+07	9.25758e+07	1.57538	Enzymes and others	Not enriched with DQAD
Tb927.10.2560	mMDH	Mitochondrial malate dehydrogenase	3	4	4	7	4	6	2.14178e+07	3.48825e+07	2.94033e+07	1.98688e+08	2.39035e+07	5.09578e+07	2.85679e+07	9.11831e+07	3.19181	Enzymes and others	Enriched with DQAD
Tb927.9.13920; Tb927.9.13860; Tb927.9.13820; Tb927.9.13795; Tb927.9.13785	KMP11	kinetoplastid membrane protein 11-1	3	3	0	4	3	3	9.12559e+07	5.94499e+07	0	1.80322e+08	3.85135e+07	3.16046e+07	5.02353e+07	8.34799e+07	1.66178	Enzymes and others	Not enriched with DQAD
Tb927.8.1990	mPRX	Peroxidoxin	4	4	2	6	3	6	2.60148e+07	1.92454e+07	5.71278e+06	1.39858e+08	1.74206e+07	3.60802e+07	1.6991e+07	6.44529e+07	3.79336	Enzymes and others	Enriched with DQAD
Tb927.8.6110	HMGS	3-hydroxy-3-methylglutaryl-CoA synthase	1	1	0	7	6	6	1.98093e+06	2.27338e+07	0	1.03871e+08	2.8651e+07	5.17529e+07	8.23824e+06	6.1425e+07	7.45609	Enzymes and others	Enriched with DQAD
Tb927.9.12630 Tb927.9.12590 Tb927.9.12570 Tb927.9.12550 Tb927.9.12610	GLK1	Glycerol kinase, glycosomal	1	0	0	14	4	7	750430	0	0	1.42364e+08	1.00429e+07	2.22829e+07	250143	5.82298e+07	232.786	Enzymes and others	Enriched with DQAD
Tb927.8.2540	SCP2	3-ketoacyl-CoA thiolase	1	1	2	7	3	3	6.65218e+06	7.73285e+06	1.18807e+07	1.24071e+08	9.90577e+06	2.89159e+07	8.75526e+06	5.42977e+07	6.20172	Enzymes and others	Enriched with DQAD
Tb927.11.1450	OGDH-E1	2-oxoglutarate dehydrogenase E1 component	4	3	1	7	7	8	2.09049e+07	6.92157e+06	3.04921e+06	5.01208e+07	4.69536e+07	3.45194e+07	1.02919e+07	4.38646e+07	4.26206	Enzymes and others	Enriched with DQAD
Tb927.11.2410	FLA	Flabarin, putative	2	3	1	3	2	2	2.00708e+07	1.87409e+07	1.12988e+07	8.62422e+07	8.79604e+06	9.30087e+06	1.67035e+07	3.47797e+07	2.08218	Enzymes and others	Not enriched with DQAD
Tb927.10.5620	ALD	fructose-bisphosphate aldolase, glycosomal	2	4	3	5	4	5	1.27629e+07	1.41154e+07	1.51369e+07	3.39914e+07	1.15078e+07	2.86487e+07	1.40051e+07	2.4716e+07	1.76479	Enzymes and others	Enriched with DQAD
Tb927.10.8030	ATP5	Mitochondrial ATP synthase subunit 5	3	2	2	5	2	3	1.08727e+07	6.09401e+06	4.39273e+06	4.88215e+07	1.99008e+06	6.02484e+06	7.11982e+06	1.89455e+07	2.66095	Enzymes and others	Not enriched with DQAD
Tb927.8.3530	G3PDH	Glycerol-3-phosphate dehydrogenase [NAD+]	1	3	0	3	1	2	2.05265e+06	1.85817e+07	0	5.06362e+07	2.18014e+06	3.06012e+06	6.87811e+06	1.86255e+07	2.70794	Enzymes and others	Enriched with DQAD
Tb927.9.4210 Tb927.9.4230 Tb927.9.4200	ACS3	Fatty acyl CoA synthetase 3	2	3	2	8	2	1	9.43088e+06	7.1341e+06	4.39567e+06	3.91723e+07	3.03323e+06	1.13306e+06	6.98688e+06	1.44462e+07	2.06762	Enzymes and others	Not enriched with DQAD
Tb927.8.6580	SDH1	Succinate dehydrogenase [ubiquinone] flavoprotein subunit, mitochondrial	2	6	3	6	3	4	7.6815e+06	5.8432e+06	1.05396e+07	2.50464e+07	7.56244e+06	1.02373e+07	8.02142e+06	1.42821e+07	1.78049	Enzymes and others	Not enriched with DQAD
Tb927.3.860	ACP	Acyl carrier protein, mitochondrial	0	1	0	2	2	1	0	4.88809e+06	0	2.61547e+07	8.22468e+06	4.03016e+06	1.62936e+06	1.28032e+07	7.85779	Enzymes and others	Not enriched with DQAD
Tb927.5.940	FRD	NADH-dependent fumarate reductase	1	2	2	2	2	3	1.94213e+06	6.12066e+06	5.42694e+06	7.13298e+06	1.05155e+07	1.56006e+07	4.49658e+06	1.1083e+07	2.46477	Enzymes and others	Enriched with DQAD
Tb927.9.5890	SPPS	solanesyl-diphosphate synthase, putative	2	2	2	3	2	2	8.95855e+06	5.7178e+06	5.21212e+06	2.11936e+07	5.67608e+06	5.61875e+06	6.62949e+06	1.08295e+07	1.63353	Enzymes and others	Not enriched with DQAD
Tb927.3.2230	SCS-alpha	Succinyl-CoA synthetase alpha subunit, putative	1	1	1	3	2	1	2.40978e+06	974845	3.67636e+06	2.23466e+07	4.74791e+06	3.36784e+06	2.35366e+06	1.01541e+07	4.31418	Enzymes and others	Enriched with DQAD
Tb927.11.11780	ACAD	Acyl-CoA dehydrogenase	1	1	1	2	4	3	0	0	0	6.42136e+06	9.61752e+06	1.31133e+07	0	9.7174e+06	#DIV/0!	Enzymes and others	Enriched with DQAD
Tb927.10.15410	gMDH	Glycosomal malate dehydrogenase	0	1	0	3	2	2	0	991374	0	2.20525e+07	1.49344e+06	2.86307e+06	330458	8.80299e+06	26.6387	Enzymes and others	Enriched with DQAD
Tb927.11.6440	ENF	Essential Nuclear Factor, 49 kDa	1	3	1	3	3	5	3.84018e+06	8.90782e+06	2.37935e+06	5.23741e+06	4.68706e+06	1.53147e+07	5.04245e+06	8.41307e+06	1.66845	Enzymes and others	Enriched with DQAD
Tb927.4.4910.2; Tb927.4.4910.1	ECI	3,2-trans-enoyl-CoA isomerase, mitochondrial	1	0	0	2	2	0	1.31957e+06	0	0	1.62196e+07	6.43789e+06	0	439858	7.55251e+06	17.1704	Enzymes and others	Enriched with DQAD
Tb927.8.2030	PAVE1	Posterior and Ventral Edge protein 1	1	1	0	5	0	3	1.12395e+06	1.00776e+06	0	1.9076e+07	0	3.11439e+06	710571	7.3968e+06	10.4097	Enzymes and others	Not enriched with DQAD
Tb927.6.2230	RGG1	RGG protein	1	1	0	5	0	2	889450	2.11255e+06	0	1.84162e+07	0	1.7345e+06	1.00067e+06	6.7169e+06	6.71242	Enzymes and others	Not enriched with DQAD
Tb927.10.16120	IMPDH1	Inosine-5-monophosphate dehydrogenase	0	2	0	2	4	0	0	2.25549e+06	0	5.62694e+06	8.01605e+06	0	751830	4.54766e+06	6.04879	Enzymes and others	Not enriched with DQAD
Tb927.11.3030	PRS	Phosphoribosylpyrophosphate synthetase, putative	2	1	0	0	2	2	2.40242e+06	0	0	0	1.58302e+06	3.66654e+06	800805	1.74985e+06	2.18512	Enzymes and others	Not enriched with DQAD
Tb927.11.2650	HSP84	heat shock protein 84	16	17	12	22	16	13	2.51652e+08	1.50598e+08	1.67545e+08	5.28813e+08	1.78811e+08	1.73974e+08	1.89932e+08	2.93866e+08	1.54722	Heat-shock, chaperones and chaperonins	Not enriched with DQAD
Tb927.2.5160	J2	Chaperone protein DnaJ 2	7	4	3	4	7	7	5.45893e+07	2.34959e+07	1.60472e+07	2.63866e+07	6.78877e+07	7.24243e+07	3.13775e+07	5.55662e+07	1.77089	Heat-shock, chaperones and chaperonins	Enriched with DQAD
Tb927.3.3330	HSP20	Heat shock protein 20, putative	1	1	1	5	1	2	4.43074e+06	5.35876e+06	3.2115e+06	4.86132e+07	4.39822e+06	6.0127e+06	4.33367e+06	1.96747e+07	4.53997	Heat-shock, chaperones and chaperonins	Not enriched with DQAD
Tb927.7.710	HSP70	Heat shock 70 kDa protein, putative	4	1	0	8	5	0	1.63398e+07	1.98643e+06	0	4.06663e+07	1.08288e+07	0	6.10876e+06	1.7165e+07	2.80991	Heat-shock, chaperones and chaperonins	Enriched with DQAD
Tb927.9.8410	J27	Chaperone protein DnaJ	1	1	1	5	3	4	1.02269e+06	3.20541e+06	1.91519e+06	1.56497e+07	6.02478e+06	1.15875e+07	2.04776e+06	1.10873e+07	5.41437	Heat-shock, chaperones and chaperonins	Enriched with DQAD
Tb927.6.4090	HSP60	Chaperonin HSP60, mitochondrial precursor, putative	3	3	3	3	3	3	7.2735e+06	6.20421e+06	3.14048e+06	1.29515e+07	8.56548e+06	4.10656e+06	5.53939e+06	8.54119e+06	1.5419	Heat-shock, chaperones and chaperonins	Not enriched with DQAD
Tb927.2.3030	HSP78	ATP-dependent Clp protease subunit, heat shock protein 78 (HSP78), putative	12	13	10	16	14	15	4.62572e+07	4.94998e+07	5.75123e+07	1.19968e+08	6.35314e+07	7.29095e+07	5.10898e+07	8.54695e+07	1.67293	Proteasome related proteins	Enriched with DQAD
Tb927.2.2440	RPN6	Proteasome regulatory non-ATPase subunit 6	9	11	8	7	13	12	5.43325e+07	5.70867e+07	4.46287e+07	2.96246e+07	1.10274e+08	9.94696e+07	5.2016e+07	7.97892e+07	1.53394	Proteasome related proteins	Enriched with DQAD
Tb927.11.16030	RPN7	Proteasome regulatory non-ATP-ase subunit 7	3	3	4	1	5	5	3.24031e+07	6.10152e+06	4.63309e+07	0	7.31904e+07	5.86729e+07	2.82785e+07	4.39544e+07	1.55434	Proteasome related proteins	Enriched with DQAD
Tb927.7.2500	RPT1	proteasome regulatory ATPase subunit 1	4	4	3	0	7	7	9.54149e+06	1.49353e+07	6.98265e+06	0	4.61949e+07	3.21456e+07	1.04865e+07	2.61135e+07	2.49021	Proteasome related proteins	Enriched with DQAD
Tb927.11.2130	RPN3	proteasome regulatory non-ATP-ase subunit 3	3	4	1	0	6	6	1.07734e+07	1.02481e+07	8.87146e+06	0	3.70101e+07	4.05984e+07	9.96432e+06	2.58695e+07	2.59621	Proteasome related proteins	Enriched with DQAD
Tb927.11.10240	HsIV	ATP-dependent protease subunit HslV	0	0	1	2	1	2	0	0	5.12085e+06	4.35254e+07	3.59531e+06	7.7672e+06	1.70695e+06	1.8296e+07	10.7185	Proteasome related proteins	Enriched with DQAD
Tb927.7.2550	RPT5	Proteasome regulatory ATPase subunit 5	2	1	2	2	6	3	8.61149e+06	1.77865e+06	7.38266e+06	2.16706e+06	2.91687e+07	2.05844e+07	5.92427e+06	1.73067e+07	2.92133	Proteasome related proteins	Enriched with DQAD
Tb927.6.1090	RPT3	Proteasome regulatory ATPase subunit 3	2	4	2	0	6	7	2.10781e+06	3.07947e+06	1.98148e+06	0	2.44014e+07	1.26489e+07	2.38959e+06	1.23501e+07	5.16829	Proteasome related proteins	Enriched with DQAD
Tb927.8.570	RPN10	Proteasome regulatory non-ATP-ase subunit 10	1	3	1	0	7	5	3.61897e+06	3.53011e+06	1.8476e+06	0	2.35696e+07	1.20246e+07	2.99889e+06	1.18647e+07	3.95637	Proteasome related proteins	Enriched with DQAD
Tb927.11.17000		AIR9-like protein	10	10	5	13	11	9	1.15502e+08	6.6153e+07	4.37953e+07	2.62433e+08	7.76731e+07	1.00498e+08	7.515e+07	1.46868e+08	1.95433	Uncharacterized proteins	Not enriched with DQAD
