# Supplementary material for: Distinct modes of interaction within eIF4F-like complexes and susceptibility to the RocA inhibitor for the Trypanosoma brucei EIF4AI translation initiation factor
Source: PLoS One. 2025 May 9;20(5):e0322812. doi: 10.1371/journal.pone.0322812 (PMC12063893; doi:10.1371/journal.pone.0322812)
Supplement: S2 Table — Only proteins represented by a minimum of two peptides in at least two of the replicates from the bait and with an enrichment ratio in comparison with the control equal to or greater than 1.5 were considered and included in the table. (XLSX) [file pone.0322812.s002.xlsx]

## Sheet: EIF4AI-DQAD mutant
PROTEINS CO-PRECIPITATED WITH THE EIF4AI DQAD MUTANT (considering only proteins represented by a minimum of two peptides in at least two of the replicates from the bait and with an enrichment ratio in comparison with the control equal to or greater than 1.5)
TriTrypDB ID	Protein abbreviation	Protein name	Unique peptides - Ctrl			Unique peptides - EIF4AI-DQAD			Intensity - Ctrl			Intensity - EIF4AI-DQAD			Average Intensity Ctrl	Average Intensity EIF4AI-DQAD	Enrichment Ratio EIF4AI-DQAD/Ctrl	Categorization
			IP1	IP2	IP3	IP1	IP2	IP3	IP1	IP2	IP3	IP1	IP2	IP3
Tb927.9.4680	EIF4AI	Eukaryotic initiation factor 4A-1	12	11	12	14	16	12	6.39711e+08	4.12922e+08	4.61079e+08	1713900000	1.62066e+09	1.26629e+09	5.04571e+08	1.53362e+09	3.03945	Bait	Enriched with EIF4AI-WT
Tb927.11.10560	EIF4G4	Eukaryotic translation initiation factor 4 gamma 4	5	4	2	11	8	4	2.44152e+07	1.01705e+07	5.19187e+06	59931000	2.98315e+07	1.54817e+07	1.32592e+07	3.50814e+07	2.64582	Translation initiation factors	Not enriched with EIF4AI-WT
Tb927.11.11770	EIF4E3	Eukaryotic translation initiation factor 4E-3	2	3	1	5	4	1	1.09548e+07	5.8101e+06	4.76163e+06	17222000	1.00433e+07	5.50179e+06	7.17552e+06	1.09224e+07	1.52217	Translation initiation factors	Not enriched with EIF4AI-WT
Tb927.11.15420	EIF3K	Eukaryotic translation initiation factor 3 subunit k	2	3	1	4	2	1	1.52964e+06	1.48031e+07	830211	11986000	1.16364e+07	6.02132e+06	5.72098e+06	9.88122e+06	1.72719	Translation initiation factors	Not enriched with EIF4AI-WT
Tb927.10.5840	EEF1β	Translation elongation factor 1-beta, putative	1	2	1	2	3	2	2.01275e+07	2.22078e+07	7.31134e+06	18982000	1.67774e+07	5.24499e+07	1.65489e+07	2.94031e+07	1.77674	Other proteins involved in translation	Enriched with EIF4AI-WT
Tb927.11.2300	ERF1	Eukaryotic peptide chain release factor subunit 1	1	0	0	2	2	1	1.64313e+06	0	0	3018600	2.56903e+06	1.92187e+06	547708	2.50317e+06	4.57026	Other proteins involved in translation	Not enriched with EIF4AI-WT
Tb927.9.5150	RPS6	Ribosomal protein S6, putative	1	0	0	2	1	2	708304	0	0	7227500	4.33824e+06	4.48719e+06	236101	5.35098e+06	22.6639	Ribosomal proteins	Not enriched with EIF4AI-WT
Tb927.7.3050	Ms50	Mitochondrial SSU ribosomal protein, putative	0	0	0	2	2	0	0	0	0	913790	3.80459e+06	0	0	1.57279e+06	#DIV/0!	Ribosomal proteins	Enriched with EIF4AI-WT
Tb927.11.14120	PheRS	Phenylalanyl-tRNA synthetase alpha chain	4	2	2	4	8	6	1.56708e+07	6.27326e+06	7.86865e+06	14129000	3.15941e+07	4.38052e+07	9.93758e+06	2.98428e+07	3.00302	tRNA synthetases	Enriched with EIF4AI-WT
Tb927.10.14550	HEL67	ATP-dependent RNA helicase HEL67	1	2	1	8	14	2	1.78059e+07	1.68274e+07	8.61261e+06	46768000	1.11546e+08	1.11691e+07	1.44153e+07	5.64945e+07	3.91906	RNA-binding proteins	Not enriched with EIF4AI-WT
Tb927.11.13280	gBP25/MRP2	Guide RNA binding protein 25	1	4	3	5	5	4	2.78799e+06	7.5468e+06	8.13131e+06	67095000	3.67873e+07	1.80155e+07	6.15537e+06	4.06326e+07	6.60117	RNA-binding proteins	Enriched with EIF4AI-WT
Tb927.10.540	SUB2	ATP-dependent RNA helicase SUB2	2	3	2	8	4	3	2.22934e+07	1.54999e+07	1.03098e+07	46752000	2.74803e+07	2.4119e+07	1.60343e+07	3.27838e+07	2.0446	RNA-binding proteins	Not enriched with EIF4AI-WT
Tb927.11.1710	gBP21/MRP1	Guide RNA-binding protein of 21 kDa	1	1	1	4	4	1	2.65543e+06	5.31654e+06	6.099e+06	59922000	2.84117e+07	5.68874e+06	4.69032e+06	3.13408e+07	6.68202	RNA-binding proteins	Not enriched with EIF4AI-WT
Tb927.11.16550	ZC3H46	Zinc finger protein, C3H1 type-like	0	0	0	2	4	2	0	0	0	8251800	4.00126e+07	1.35414e+07	0	2.06019e+07	#DIV/0!	RNA-binding proteins	Not enriched with EIF4AI-WT
Tb927.10.11760	PUF6	Pumilio/PUF RNA binding protein 6	2	2	1	2	3	2	5.70215e+06	6.4958e+06	481094	7989500	1.73601e+07	8.2541e+06	4.22635e+06	1.12012e+07	2.65034	RNA-binding proteins	Not enriched with EIF4AI-WT
Tb927.11.4450	ALBA2	ALBA domain protein	2	1	0	3	2	1	7.49866e+06	819136	0	22819000	4.43676e+06	2.65017e+06	2.7726e+06	9.96864e+06	3.59542	RNA-binding proteins	Not enriched with EIF4AI-WT
Tb927.11.510; Tb927.11.500	UBP1/2	RNA-binding protein, UBP1/UBP2	0	1	1	2	2	2	0	2.72348e+06	1.02417e+06	11786000	9.64432e+06	2.88107e+06	1.24921e+06	8.1038e+06	6.48711	RNA-binding proteins	Not enriched with EIF4AI-WT
Tb927.10.13720	RBP29	RNA-binding protein 29, putative	0	4	1	4	4	0	0	5.35625e+06	4.04086e+06	9348700	1.41121e+07	0	3.13237e+06	7.82028e+06	2.4966	RNA-binding proteins	Not enriched with EIF4AI-WT
Tb927.11.8870	MHEL61	DEAD-box ATP-dependent RNA helicase, mitochondrial	0	1	2	2	5	1	0	0	4.18407e+06	5213600	1.42936e+07	1.92617e+06	1.39469e+06	7.14447e+06	5.12262	RNA-binding proteins	Not enriched with EIF4AI-WT
Tb927.11.1980	ZC3H41	Zinc finger protein family member, putative	2	2	0	3	4	1	4.78034e+06	3.01525e+06	0	6171900	1.3416e+07	1.4378e+06	2.59853e+06	7.00855e+06	2.69712	RNA-binding proteins	Not enriched with EIF4AI-WT
Tb927.4.2040; Tb927.4.2030	ALBA3/4	DNA/RNA-binding protein Alba 3/Alba 4	0	1	0	6	3	1	0	582620	0	16993000	2.41368e+06	557733	194207	6.6548e+06	34.2666	RNA-binding proteins	Not enriched with EIF4AI-WT
Tb927.2.5240	PRP19	Pre-mRNA splicing factor 19	1	2	1	4	3	1	2.73421e+06	1.66022e+06	1.41299e+06	9588200	6.01527e+06	2.35042e+06	1.93581e+06	5.98463e+06	3.09154	RNA-binding proteins	Not enriched with EIF4AI-WT
Tb927.9.8740	DRBD3	Double RNA binding domain protein 3	1	1	0	6	3	1	529246	970569	0	14281000	1.67714e+06	1.72919e+06	499938	5.89578e+06	11.793	RNA-binding proteins	Not enriched with EIF4AI-WT
Tb927.6.4440	RBP42	RNA-binding protein 42	1	0	0	2	2	0	1.5008e+06	0	0	8049800	8.02724e+06	0	500268	5.35901e+06	10.7123	RNA-binding proteins	Not enriched with EIF4AI-WT
Tb927.5.3010	GRBC6	Guide RNA binding complex protein 6	0	0	0	3	3	0	0	0	0	1244100	1.85435e+06	0	0	1.03282e+06	#DIV/0!	RNA-binding proteins	Not enriched with EIF4AI-WT
Tb927.11.8880	Sua5/YrdC	tRNA threonylcarbamoyl adenosine modification protein	1	3	4	6	6	6	6.83671e+06	1.19293e+07	1.99933e+07	45854000	5.84188e+07	4.86846e+07	1.29198e+07	5.09858e+07	3.94634	Other RNA related proteins	Enriched with EIF4AI-WT
Tb927.4.410	CAF40	CAF 40	1	5	2	7	10	7	4.52103e+06	1.2224e+07	8.32765e+06	42335000	4.95429e+07	3.03643e+07	8.35755e+06	4.07474e+07	4.87552	Other RNA related proteins	Not enriched with EIF4AI-WT
Tb927.8.1960	NOT11	CCR4-NOT transcription complex subunit 11	1	2	1	7	6	4	884710	3.64317e+06	6.3012e+06	34633000	2.49858e+07	1.75865e+07	3.60969e+06	2.57351e+07	7.12944	Other RNA related proteins	Enriched with EIF4AI-WT
Tb927.10.9400	SF1	Splicing factor 1	1	2	1	5	5	1	163562	6.81334e+06	4.24629e+06	23271000	1.68144e+07	2.32481e+06	3.74106e+06	1.41367e+07	3.7788	Other RNA related proteins	Not enriched with EIF4AI-WT
Tb927.6.850	NOT2	CCR4-NOT transcription complex subunit 2	0	1	1	4	2	2	0	1.8426e+06	1.66553e+06	22507000	7.72179e+06	9.85452e+06	1.16938e+06	1.33611e+07	11.4258	Other RNA related proteins	Not enriched with EIF4AI-WT
Tb927.6.600	CAF1	CCR4-associated factor 1	0	1	0	2	3	1	0	4.90544e+06	0	10203000	2.19921e+07	5.02549e+06	1.63515e+06	1.24069e+07	7.58762	Other RNA related proteins	Not enriched with EIF4AI-WT
Tb927.10.8720	NOT10	CCR4-NOT transcription complex subunit 10, putative	0	1	0	4	2	2	0	1.68312e+06	0	12868000	8.60866e+06	5.55334e+06	561040	9.01e+06	16.0595	Other RNA related proteins	Not enriched with EIF4AI-WT
Tb927.7.7460	Z41AP	ZC3H41-associated protein	2	0	0	3	3	2	2.68892e+06	0	0	5274900	9.37923e+06	5.08583e+06	896306	6.57998e+06	7.34122	Other RNA related proteins	Not enriched with EIF4AI-WT
Tb927.2.3180	KPAF1	Kinetoplast polyadenylation/uridylation factor 1	0	0	0	4	2	2	0	0	0	5547300	5.65237e+06	5.24689e+06	0	5.48219e+06	#DIV/0!	Other RNA related proteins	Not enriched with EIF4AI-WT
Tb927.10.15370	RPAC1	DNA-directed RNA polymerases I and III subunit RPAC1	0	0	0	6	4	1	0	0	0	7960800	3.86549e+06	1.10587e+06	0	4.31072e+06	#DIV/0!	Other RNA related proteins	Not enriched with EIF4AI-WT
Tb927.4.3810	RPB2	DNA-directed RNA polymerase II subunit 2, putative	1	0	0	3	2	2	669112	0	0	2903200	3.4128e+06	3.0868e+06	223037	3.13427e+06	14.0526	Other RNA related proteins	Not enriched with EIF4AI-WT
Tb927.3.1920	NOT5	General negative regulator of transcription subunit 5	0	0	1	3	2	1	0	0	3.04568e+06	2937300	3.33948e+06	620519	1.01523e+06	2.2991e+06	2.26461	Other RNA related proteins	Not enriched with EIF4AI-WT
Tb927.10.10830	RESC13	RNA-editing substrate binding complex protein RESC13	0	1	0	2	1	2	0	3.29486e+06	0	1482800	1.96373e+06	3.04546e+06	1.09829e+06	2.164e+06	1.97034	Other RNA related proteins	Not enriched with EIF4AI-WT
Tb927.10.6050	CHC	Clathrin heavy chain	13	6	3	19	21	15	5.12486e+07	1.15025e+07	3.48531e+06	49210000	7.38779e+07	7.74645e+07	2.20788e+07	6.68508e+07	3.02783	Cytoskeletal proteins	Not enriched with EIF4AI-WT
Tb927.10.8940	KH1	Flagellum targeting protein kharon1, putative	4	1	2	4	9	4	2.2323e+07	6.96164e+06	1.94421e+06	18880000	1.06064e+08	2.89675e+07	1.04096e+07	5.13039e+07	4.92851	Cytoskeletal proteins	Enriched with EIF4AI-WT
Tb927.6.4140	PFC4	Paraflagellar rod component, putative	1	0	0	2	2	2	3.14777e+06	0	0	15606000	1.23711e+07	1.25486e+07	1.04926e+06	1.35086e+07	12.8744	Cytoskeletal proteins	Enriched with EIF4AI-WT
Tb927.6.5070	CAP52	Cytoskeleton-associated protein 52 kDa	2	3	2	3	6	2	5.06842e+06	6.15662e+06	1.93517e+06	5568100	1.80683e+07	2.8452e+06	4.38674e+06	8.82718e+06	2.01224	Cytoskeletal proteins	Enriched with EIF4AI-WT
Tb927.3.4330; Tb927.3.4320; Tb927.3.4310; Tb927.3.4300; Tb927.3.4290	PFR1-5	Paraflagellar rod protein 1-5	0	1	0	2	6	2	0	4.56518e+06	0	2659900	1.39055e+07	6.88982e+06	1.52173e+06	7.81842e+06	5.13786	Cytoskeletal proteins	Enriched with EIF4AI-WT
Tb927.11.13500	PAR1	Paraflagellar rod componen, par1	2	1	0	6	5	1	1.99659e+06	2.85639e+06	0	7586700	1.16787e+07	459884	1.61766e+06	6.57511e+06	4.06458	Cytoskeletal proteins	Enriched with EIF4AI-WT
Tb927.3.5550	IFT27	Intraflagellar transport protein 27	2	2	1	3	3	3	6.3514e+06	3.04602e+06	1.66022e+06	4787600	8.21902e+06	6.51068e+06	3.68588e+06	6.50577e+06	1.76505	Cytoskeletal proteins	Not enriched with EIF4AI-WT
Tb927.7.3370	IFT74	Intraflagellar transport protein 74, putative	1	1	0	0	3	2	3.10121e+06	454282	0	0	4.97161e+06	3.18847e+06	1.18516e+06	2.72003e+06	2.29506	Cytoskeletal proteins	Not enriched with EIF4AI-WT
Tb927.11.5300	KIN13-3	Kinesin-13 3, putative	2	0	0	3	2	2	2.29085e+06	0	0	3461200	1.29526e+06	1.64807e+06	763616	2.13484e+06	2.7957	Cytoskeletal proteins	Not enriched with EIF4AI-WT
Tb927.11.9980	OGDH-E1	2-oxoglutarate dehydrogenase E1 component, putative	11	10	8	11	19	15	6.72216e+07	2.98198e+07	3.47768e+07	18402000	1.04883e+08	8.23391e+07	4.39394e+07	6.85415e+07	1.55991	Enzymes and others	Enriched with EIF4AI-WT
Tb927.10.11930	BDH	Beta-D-hydroxybutyrate dehydrogenase	4	4	4	6	8	6	2.93361e+07	2.87625e+07	5.9414e+07	51585000	8.60591e+07	6.04365e+07	3.91709e+07	6.60269e+07	1.68561	Enzymes and others	Not enriched with EIF4AI-WT
Tb927.10.5620	ALD	Fructose-bisphosphate aldolase, glycosomal	2	4	3	10	9	3	1.27629e+07	1.41154e+07	1.51369e+07	73830000	6.43082e+07	7.69775e+06	1.40051e+07	4.8612e+07	3.47103	Enzymes and others	Enriched with EIF4AI-WT
Tb927.10.2560	mMDH	Mitochondrial malate dehydrogenase	3	4	4	6	6	2	2.14178e+07	3.48825e+07	2.94033e+07	56540000	5.24769e+07	2.05279e+07	2.85679e+07	4.31816e+07	1.51154	Enzymes and others	Enriched with EIF4AI-WT
Tb927.6.2360; Tb927.6.2300	ADK	Adenosine kinase, putative	3	3	4	6	6	4	1.90141e+07	9.55488e+06	2.86851e+07	37346000	4.77302e+07	3.71822e+07	1.90847e+07	4.07528e+07	2.13536	Enzymes and others	Not enriched with EIF4AI-WT
Tb927.11.1450	OGDH-E1	2-oxoglutarate dehydrogenase E1 component	4	3	1	4	13	5	2.09049e+07	6.92157e+06	3.04921e+06	7240400	7.41597e+07	3.53126e+07	1.02919e+07	3.89042e+07	3.78009	Enzymes and others	Enriched with EIF4AI-WT
Tb927.8.1990	mPRX	Peroxidoxin	4	4	2	3	8	3	2.60148e+07	1.92454e+07	5.71278e+06	10693000	6.94417e+07	2.91694e+07	1.6991e+07	3.64347e+07	2.14436	Enzymes and others	Enriched with EIF4AI-WT
Tb927.5.4500	TbSAR1	ras-like small GTPase, putative	4	3	4	6	5	4	2.45594e+07	8.55916e+06	2.6342e+07	46934000	2.47529e+07	1.89104e+07	1.98202e+07	3.01991e+07	1.52365	Enzymes and others	Not enriched with EIF4AI-WT
Tb927.8.3530	G3PDH	Glycerol-3-phosphate dehydrogenase [NAD+]	1	3	0	4	5	2	2.05265e+06	1.85817e+07	0	31684000	3.70082e+07	1.30758e+07	6.87811e+06	2.7256e+07	3.96272	Enzymes and others	Enriched with EIF4AI-WT
Tb927.9.12630 Tb927.9.12590 Tb927.9.12570 Tb927.9.12550 Tb927.9.12610	GLK1	Glycerol kinase, glycosomal	1	0	0	7	8	4	750430	0	0	21182000	3.34999e+07	1.46386e+07	250143	2.31068e+07	92.3744	Enzymes and others	Enriched with EIF4AI-WT
Tb927.3.2230	SCS-alpha	Succinyl-CoA synthetase alpha subunit, putative	1	1	1	3	5	4	2.40978e+06	974845	3.67636e+06	7223300	3.07343e+07	2.82382e+07	2.35366e+06	2.20653e+07	9.37487	Enzymes and others	Enriched with EIF4AI-WT
Tb927.8.6110	HMGS	3-hydroxy-3-methylglutaryl-CoA synthase, putative	1	1	0	2	6	2	1.98093e+06	2.27338e+07	0	5842700	4.80634e+07	7.45378e+06	8.23824e+06	2.04533e+07	2.48273	Enzymes and others	Enriched with EIF4AI-WT
Tb927.5.1810 Tb927.5.1830	p67	Lysosomal/endosomal membrane protein p67	0	5	1	1	5	4	0	3.15658e+07	0	5885300	2.87473e+07	1.8874e+07	1.05219e+07	1.78355e+07	1.69508	Enzymes and others	Not enriched with EIF4AI-WT
Tb927.3.3130	POMP24	Present in the outer mitochondrial membrane proteome 24	1	2	1	10	7	4	1.34299e+06	1.97409e+07	1.88989e+06	34800000	1.15758e+07	6.64395e+06	7.65793e+06	1.76733e+07	2.30784	Enzymes and others	Not enriched with EIF4AI-WT
Tb927.8.2540	SCP2	3-ketoacyl-CoA thiolase	1	1	2	3	3	0	6.65218e+06	7.73285e+06	1.18807e+07	23107000	2.13497e+07	0	8.75526e+06	1.48189e+07	1.69257	Enzymes and others	Enriched with EIF4AI-WT
Tb927.5.940	FRD	NADH-dependent fumarate reductase, putative	1	2	2	3	4	3	1.94213e+06	6.12066e+06	5.42694e+06	10504000	2.02941e+07	1.11851e+07	4.49658e+06	1.39944e+07	3.11223	Enzymes and others	Enriched with EIF4AI-WT
Tb927.6.2010	ACS	Acyl-CoA synthetase, putative	0	1	0	5	4	2	0	818599	0	13216000	2.53727e+07	444894	272866	1.30112e+07	47.6834	Enzymes and others	Not enriched with EIF4AI-WT
Tb927.3.1120	RTB2	GTP-binding nuclear protein rtb2, putative	1	2	2	3	4	1	1.33255e+06	6.01637e+06	4.9113e+06	11166000	2.24566e+07	4.88034e+06	4.08674e+06	1.28343e+07	3.14048	Enzymes and others	Not enriched with EIF4AI-WT
Tb927.11.6440	ENF	Essential Nuclear Factor, 49 kDa	1	3	1	5	5	0	3.84018e+06	8.90782e+06	2.37935e+06	18430000	1.79333e+07	0	5.04245e+06	1.21211e+07	2.40381	Enzymes and others	Enriched with EIF4AI-WT
Tb11.02.5400	CBS	Cystathionine beta-synthase, putative	0	0	0	4	2	0	0	0	0	24829000	1.09447e+07	0	0	1.19246e+07	#DIV/0!	Enzymes and others	Not enriched with EIF4AI-WT
Tb927.7.6230	ARF3	ADP-ribosylation factor, putative	1	0	1	3	2	2	4.58452e+06	0	5.05276e+06	13447000	8.5591e+06	1.23869e+07	3.21243e+06	1.14643e+07	3.56874	Enzymes and others	Not enriched with EIF4AI-WT
Tb927.10.12960	RAB5A	Ras-related protein Rab5A	0	0	0	1	3	3	0	0	0	7848000	1.0326e+07	1.39438e+07	0	1.07059e+07	#DIV/0!	Enzymes and others	Not enriched with EIF4AI-WT
Tb927.1.2230; Tb927.1.2260	SMP1-1	small myristoylated protein 1-1	2	1	0	0	2	3	8.54349e+06	5.66914e+06	0	0	7.90902e+06	1.8154e+07	4.73754e+06	8.68767e+06	1.83379	Enzymes and others	Not enriched with EIF4AI-WT
Tb927.11.2330	MoeB	Molybdopterin synthase sulphurylase protein	0	0	0	3	5	0	0	0	0	9995600	1.29049e+07	0	0	7.63349e+06	#DIV/0!	Enzymes and others	Not enriched with EIF4AI-WT
Tb927.3.4390	GCVL-1	Dihydrolipoamide dehydrogenase	0	0	0	3	5	0	0	0	0	6559200	1.59857e+07	0	0	7.51497e+06	#DIV/0!	Enzymes and others	Not enriched with EIF4AI-WT
Tb927.11.16970	PP4	Protein phosphatase 4, putative	1	0	0	2	3	2	1.87963e+06	0	0	1336000	1.40309e+07	7.17228e+06	626544	7.51307e+06	11.9913	Enzymes and others	Not enriched with EIF4AI-WT
Tb927.11.6280	PPDK	Pyruvate phosphate dikinase	2	3	1	5	6	0	4.00976e+06	4.49005e+06	1.62377e+06	12764000	8.68616e+06	0	3.37453e+06	7.15005e+06	2.11883	Enzymes and others	Not enriched with EIF4AI-WT
Tb927.5.4330	DBT	Dihydrolipoamide branched chain transacylase, putative	0	0	0	2	4	3	0	0	0	1997900	1.05405e+07	8.18355e+06	0	6.90732e+06	#DIV/0!	Enzymes and others	Not enriched with EIF4AI-WT
Tb927.5.1460	LDC	Possible lysine decarboxylase, putative	2	0	0	2	2	3	6.7278e+06	0	0	348650	3.39441e+06	1.50273e+07	2.2426e+06	6.25678e+06	2.78997	Enzymes and others	Not enriched with EIF4AI-WT
Tb927.10.13430	CS	Citrate synthase, putative	0	0	0	1	3	2	0	0	0	688690	1.31389e+07	4.67272e+06	0	6.16677e+06	#DIV/0!	Enzymes and others	Not enriched with EIF4AI-WT
Tb927.10.14780	CBPK1	Canertinib-binding protein kinase 1	1	1	0	6	3	1	376965	327644	0	13395000	3.78357e+06	405008	234869	5.86119e+06	24.9551	Enzymes and others	Not enriched with EIF4AI-WT
Tb927.11.11780	AD	Acyl-CoA dehydrogenase, putative	1	1	1	4	2	3	0	0	0	7742000	2.48712e+06	2.34895e+06	0	4.19269e+06	#DIV/0!	Enzymes and others	Enriched with EIF4AI-WT
Tb927.4.4910.2; Tb927.4.4910.1	ECI	3,2-trans-enoyl-CoA isomerase, mitochondrial precursor, putative	1	0	0	2	2	1	1.31957e+06	0	0	5064500	4.72287e+06	2.28863e+06	439858	4.02533e+06	9.15145	Enzymes and others	Enriched with EIF4AI-WT
Tb927.10.15410	Gmdh	Glycosomal malate dehydrogenase	0	1	0	3	2	1	0	991374	0	5844000	4.93112e+06	979893	330458	3.91834e+06	11.8573	Enzymes and others	Enriched with EIF4AI-WT
Tb927.11.14220	REG9.1	Regulator of ESAG9-1	0	0	0	2	3	0	0	0	0	3763900	4.72538e+06	0	0	2.82976e+06	#DIV/0!	Enzymes and others	Not enriched with EIF4AI-WT
Tb927.3.3460	SDH5	Succinate dehydrogenase flavoprotein subunit, putative	1	0	0	2	4	0	492311	0	0	3707300	4.6062e+06	0	164104	2.77117e+06	16.8867	Enzymes and others	Not enriched with EIF4AI-WT
Tb927.11.6980	PEPCK	Phosphoenolpyruvate carboxykinase, related	0	0	0	2	3	0	0	0	0	4651500	3.53329e+06	0	0	2.72826e+06	#DIV/0!	Enzymes and others	Not enriched with EIF4AI-WT
Tb927.5.4380	KPP1	Kinetoplastid-specific Protein Phosphatase 1	0	0	0	3	3	0	0	0	0	3003000	4.86294e+06	0	0	2.62198e+06	#DIV/0!	Enzymes and others	Not enriched with EIF4AI-WT
Tb927.7.7410	ENR2	Trans-2-enoyl-ACP reductase 2, putative	0	0	0	2	3	1	0	0	0	1637900	4.99943e+06	716562	0	2.4513e+06	#DIV/0!	Enzymes and others	Not enriched with EIF4AI-WT
Tb927.7.1500	CFD1	Cytosolic Fe-S cluster assembly factor CFD1, putative	0	1	0	2	3	1	0	907849	0	1440000	4.23268e+06	1.5381e+06	302616	2.40359e+06	7.94271	Enzymes and others	Not enriched with EIF4AI-WT
Tb927.10.7990	REPC3	Replication factor C subunit 3, putative	0	0	0	3	2	0	0	0	0	2772800	2.20435e+06	0	0	1.65905e+06	#DIV/0!	Enzymes and others	Not enriched with EIF4AI-WT
Tb927.10.730	ATPase	ATP synthase, putative	0	0	0	2	2	0	0	0	0	1349700	1.66652e+06	0	0	1.00541e+06	#DIV/0!	Enzymes and others	Not enriched with EIF4AI-WT
Tb927.9.10230	P23	Co-chaperone protein P23	3	2	1	3	3	3	1.77726e+08	6.79384e+07	8.27952e+07	126320000	1.78641e+08	2.01442e+08	1.09487e+08	1.68801e+08	1.54175	Heat-shock, chaperones and chaperonins	Not enriched with EIF4AI-WT
Tb927.11.3240	TCP-1-zeta	T-complex protein 1, zeta subunit, putative	13	11	11	16	17	14	8.62391e+07	5.46645e+07	6.98647e+07	135740000	1.46984e+08	1.14939e+08	7.02561e+07	1.32554e+08	1.88673	Heat-shock, chaperones and chaperonins	Not enriched with EIF4AI-WT
Tb927.2.5160	J2	Chaperone protein DnaJ 2	7	4	3	7	7	7	5.45893e+07	2.34959e+07	1.60472e+07	69084000	5.60736e+07	8.46196e+07	3.13775e+07	6.99257e+07	2.22853	Heat-shock, chaperones and chaperonins	Enriched with EIF4AI-WT
Tb927.11.14250	TCP-1-epsilon	T-complex protein 1, epsilon subunit, putative	7	7	4	9	9	7	5.1573e+07	2.90183e+07	2.26486e+07	71151000	4.47187e+07	5.25116e+07	3.44133e+07	5.61271e+07	1.63097	Heat-shock, chaperones and chaperonins	Not enriched with EIF4AI-WT
Tb927.11.1900	TCP-1-beta	T-complex protein 1, beta subunit, putative	9	5	3	13	11	11	5.67055e+07	1.59011e+07	5.73861e+06	53219000	2.63722e+07	4.76156e+07	2.61151e+07	4.24023e+07	1.62367	Heat-shock, chaperones and chaperonins	Not enriched with EIF4AI-WT
Tb927.10.8190	TCP-1-theta	T-complex protein 1, theta subunit, putative	5	5	1	7	6	7	2.7997e+07	1.52052e+07	1.95548e+06	39967000	1.88803e+07	2.95709e+07	1.50526e+07	2.94727e+07	1.95799	Heat-shock, chaperones and chaperonins	Not enriched with EIF4AI-WT
Tb927.11.16760	TCP-1-alpha	T-complex protein 1, alpha subunit, putative	8	3	2	11	8	8	3.32496e+07	8.57186e+06	6.38484e+06	32655000	1.78175e+07	3.28824e+07	1.60688e+07	2.7785e+07	1.72913	Heat-shock, chaperones and chaperonins	Not enriched with EIF4AI-WT
Tb927.10.1060	TCP-1-delta	T-complex protein 1, delta subunit, putative	4	3	2	7	4	4	1.84873e+07	6.96772e+06	3.07767e+06	27124000	1.01632e+07	1.80112e+07	9.51091e+06	1.84328e+07	1.93807	Heat-shock, chaperones and chaperonins	Not enriched with EIF4AI-WT
Tb927.9.12730	J50	Chaperone protein DnaJ, putative	1	3	3	5	4	1	1.65972e+06	4.62064e+06	9.38063e+06	20102000	1.46531e+07	864845	5.22033e+06	1.18733e+07	2.27444	Heat-shock, chaperones and chaperonins	Not enriched with EIF4AI-WT
Tb927.7.710	HSP70	Heat shock 70 kDa protein, putative	4	1	0	5	6	1	1.63398e+07	1.98643e+06	0	14749000	1.52501e+07	1.2299e+06	6.10876e+06	1.04097e+07	1.70406	Heat-shock, chaperones and chaperonins	Enriched with EIF4AI-WT
Tb927.9.8410	J27	chaperone protein DnaJ, putative	1	1	1	3	4	0	1.02269e+06	3.20541e+06	1.91519e+06	6236800	1.30076e+07	0	2.04776e+06	6.41479e+06	3.13258	Heat-shock, chaperones and chaperonins	Enriched with EIF4AI-WT
Tb927.2.5980	CLPB1	chaperone protein ClpB1, putative	2	0	0	4	1	4	3.28941e+06	0	0	11733000	669938	5.40368e+06	1.09647e+06	5.93554e+06	5.41331	Heat-shock, chaperones and chaperonins	Not enriched with EIF4AI-WT
Tb927.3.5520	RPN1	26S proteasome regulatory non-ATPase subunit	10	12	11	21	22	21	7.79859e+07	6.69402e+07	9.14351e+07	172930000	2.08434e+08	2.60883e+08	7.87871e+07	2.14082e+08	2.71723	Proteasome related proteins	Not enriched with EIF4AI-WT
Tb927.2.2440	RPN6	Proteasome regulatory non-ATPase subunit 6	9	11	8	13	14	13	5.43325e+07	5.70867e+07	4.46287e+07	136720000	1.38423e+08	1.64616e+08	5.2016e+07	1.46586e+08	2.8181	Proteasome related proteins	Enriched with EIF4AI-WT
Tb927.2.3030	HSP78	ATP-dependent Clp protease subunit, heat shock protein 78 (HSP78), putative	12	13	10	23	26	18	4.62572e+07	4.94998e+07	5.75123e+07	120940000	1.54531e+08	1.2843e+08	5.10898e+07	1.34634e+08	2.63524	Proteasome related proteins	Enriched with EIF4AI-WT
Tb927.11.3740	RPT2	Proteasome regulatory ATPase subunit 2	5	7	4	12	13	10	4.62769e+07	5.03514e+07	5.37764e+07	119180000	1.17792e+08	1.47498e+08	5.01349e+07	1.28157e+08	2.55624	Proteasome related proteins	Not enriched with EIF4AI-WT
Tb927.10.3520	RPT4	Protease regulatory ATPase subunit 4	4	5	4	11	11	8	5.07689e+07	4.14443e+07	5.99863e+07	108970000	8.93716e+07	1.30952e+08	5.07331e+07	1.09765e+08	2.16357	Proteasome related proteins	Not enriched with EIF4AI-WT
Tb927.10.1550	RPN5	Proteasome regulatory non-ATP-ase subunit 5	3	8	5	11	10	12	2.24802e+07	3.88825e+07	3.74503e+07	80926000	7.87547e+07	1.59711e+08	3.29377e+07	1.06464e+08	3.23228	Proteasome related proteins	Not enriched with EIF4AI-WT
Tb927.11.16030	RPN7	Proteasome regulatory non-ATP-ase subunit 7	3	3	4	5	5	4	3.24031e+07	6.10152e+06	4.63309e+07	57210000	6.81796e+07	1.16226e+08	2.82785e+07	8.05387e+07	2.84805	Proteasome related proteins	Enriched with EIF4AI-WT
Tb927.10.9740	RPT6	Regulatory particle triple-A ATPase subunit 6	3	6	5	11	10	9	1.68734e+07	1.66691e+07	2.82605e+07	75912000	8.09113e+07	8.4584e+07	2.0601e+07	8.04691e+07	3.90608	Proteasome related proteins	Not enriched with EIF4AI-WT
Tb927.11.9220	RPN2	Proteasome regulatory non-ATP-ase subunit 2	6	7	6	10	12	12	2.17689e+07	2.03116e+07	1.9112e+07	59033000	7.66877e+07	9.46706e+07	2.03975e+07	7.67971e+07	3.76503	Proteasome related proteins	Not enriched with EIF4AI-WT
Tb927.11.2130	RPN3	Proteasome regulatory non-ATP-ase subunit 3	3	4	1	9	13	9	1.07734e+07	1.02481e+07	8.87146e+06	64620000	8.96845e+07	7.31528e+07	9.96432e+06	7.58191e+07	7.60906	Proteasome related proteins	Enriched with EIF4AI-WT
Tb927.10.3030; Tb927.10.2980	RPN11	Proteasome regulatory non-ATPase subunit 11	3	4	4	8	11	7	2.64428e+07	2.01649e+07	2.83905e+07	61523000	6.92352e+07	8.78813e+07	2.49994e+07	7.28798e+07	2.91526	Proteasome related proteins	Not enriched with EIF4AI-WT
Tb927.11.14430	RPN12	Proteasome regulatory non-ATP-ase subunit	4	3	4	7	5	6	3.37547e+07	1.21887e+07	4.3628e+07	46050000	5.26906e+07	1.03771e+08	2.98571e+07	6.7504e+07	2.2609	Proteasome related proteins	Not enriched with EIF4AI-WT
Tb927.10.15720	RPN9	Proteasome regulatory non-ATP-ase subunit 9	4	5	3	7	8	6	4.15507e+07	1.95119e+07	3.29631e+07	65379000	6.53841e+07	5.0338e+07	3.13419e+07	6.0367e+07	1.92608	Proteasome related proteins	Not enriched with EIF4AI-WT
Tb927.7.2500	RPT1	Proteasome regulatory ATPase subunit 1	4	4	3	7	9	9	9.54149e+06	1.49353e+07	6.98265e+06	55086000	4.71678e+07	7.0946e+07	1.04865e+07	5.77332e+07	5.5055	Proteasome related proteins	Enriched with EIF4AI-WT
Tb927.6.1090	RPT3	Proteasome regulatory ATPase subunit 3	2	4	2	9	11	9	2.10781e+06	3.07947e+06	1.98148e+06	28637000	4.08497e+07	5.04259e+07	2.38959e+06	3.99709e+07	16.7271	Proteasome related proteins	Enriched with EIF4AI-WT
Tb927.10.14530	RPN8	Proteasome regulatory non-ATP-ase subunit 8	1	1	1	7	5	7	4.77441e+06	4.5235e+06	5.94434e+06	34244000	3.58021e+07	3.87857e+07	5.08075e+06	3.62773e+07	7.14014	Proteasome related proteins	Not enriched with EIF4AI-WT
Tb927.7.2550	RPT5	Proteasome regulatory ATPase subunit 5	2	1	2	6	6	7	8.61149e+06	1.77865e+06	7.38266e+06	37423000	2.63256e+07	4.2311e+07	5.92427e+06	3.53532e+07	5.96752	Proteasome related proteins	Enriched with EIF4AI-WT
Tb927.8.570	RPN10	Proteasome regulatory non-ATP-ase subunit 10	1	3	1	6	8	6	3.61897e+06	3.53011e+06	1.8476e+06	28989000	3.93678e+07	3.70824e+07	2.99889e+06	3.51464e+07	11.7198	Proteasome related proteins	Enriched with EIF4AI-WT
Tb927.11.4130	UBL	Ubiquitin-like protein, putative	2	2	2	3	4	2	6.2944e+06	4.54712e+06	3.52581e+06	6142100	1.2475e+07	9.49581e+06	4.78911e+06	9.37096e+06	1.95672	Proteasome related proteins	Not enriched with EIF4AI-WT
Tb927.11.10240	HsIV	ATP-dependent protease subunit HslV	0	0	1	2	2	1	0	0	5.12085e+06	5468100	8.67577e+06	8.34794e+06	1.70695e+06	7.49727e+06	4.39221	Proteasome related proteins	Enriched with EIF4AI-WT
Tb927.9.15000	RPN13	Proteasome complex subunit Rpn13 ubiquitin receptor	0	0	0	3	3	1	0	0	0	6557300	4.33574e+06	2.10964e+06	0	4.33422e+06	#DIV/0!	Proteasome related proteins	Not enriched with EIF4AI-WT
Tb927.11.4910		Predicted ankyrin repeat family protein	4	4	4	11	11	7	1.64059e+07	1.21007e+07	1.69749e+07	69132000	9.48156e+07	7.15636e+07	1.51605e+07	7.85037e+07	5.17818	Uncharacterized proteins	Not enriched with EIF4AI-WT
Tb927.11.4900		WD40/YVTN repeat-like-containing protein	1	0	0	5	4	1	2.67665e+06	0	0	15845000	1.83835e+07	4.68935e+06	892215	1.29726e+07	14.5398	Uncharacterized proteins	Not enriched with EIF4AI-WT
Tb927.6.1470		Hypothetical protein, conserved	0	3	0	2	3	3	0	1.16395e+07	0	8056400	7.57754e+06	1.83607e+07	3.87984e+06	1.13315e+07	2.92062	Uncharacterized proteins	Not enriched with EIF4AI-WT
Tb927.7.3040		F-box and WD40 domain containing protein	2	1	1	6	5	2	3.97026e+06	2.31792e+06	1.51248e+06	12950000	1.0215e+07	2.41499e+06	2.60022e+06	8.52666e+06	3.2792	Uncharacterized proteins	Not enriched with EIF4AI-WT
Tb927.8.1500		Hypothetical protein, conserved	1	2	1	4	3	1	4.11614e+06	2.34851e+06	2.99168e+06	8135600	8.32697e+06	2.91291e+06	3.15211e+06	6.45849e+06	2.04894	Uncharacterized proteins	Not enriched with EIF4AI-WT
Tb927.11.9490		CobW/HypB/UreG, nucleotide-binding domain containing protein, putative	2	2	0	2	3	1	4.79981e+06	2.33027e+06	0	5245700	5.81621e+06	3.67855e+06	2.37669e+06	4.91348e+06	2.06736	Uncharacterized proteins	Not enriched with EIF4AI-WT
Tb927.9.3630		BSD domain containing protein, putative	0	0	0	4	2	2	0	0	0	5554000	3.82489e+06	4.18074e+06	0	4.51988e+06	#DIV/0!	Uncharacterized proteins	Not enriched with EIF4AI-WT
Tb927.8.1840		Sec7 domain containing protein, putative	1	1	1	2	3	0	1.17883e+06	1.34945e+06	591176	2621800	2.86231e+06	0	1.03982e+06	1.82804e+06	1.75803	Uncharacterized proteins	Not enriched with EIF4AI-WT
Tb927.6.2390		Conserved hypothetical protein, putative	0	1	1	3	3	0	0	1.09549e+06	1.45678e+06	3442500	1.99777e+06	0	850757	1.81342e+06	2.13154	Uncharacterized proteins	Not enriched with EIF4AI-WT
