# Supplementary material for: Distinct modes of interaction within eIF4F-like complexes and susceptibility to the RocA inhibitor for the Trypanosoma brucei EIF4AI translation initiation factor
Source: PLoS One. 2025 May 9;20(5):e0322812. doi: 10.1371/journal.pone.0322812 (PMC12063893; doi:10.1371/journal.pone.0322812)
Supplement: S3 Table — (XLSX) [file pone.0322812.s003.xlsx]

## Sheet: EIF4AI-DQAD - EIF4AI-WT
Volcano Plot Data: EIF4AI-DQAD/EIF4AI-WT
TriTrypDB ID	Protein name	EIF4AI-DQAD_ EIF4AI-WT T-Difference	EIF4AI-DQAD_ EIF4AI-WT -log (P-Value)
Tb927.11.16550	Zinc finger protein, C3H1 type-like	6.20704	2.65937
Tb927.3.4760; Tb927.3.4720	dynamin-1-like protein	4.78581	1.42641
Tb927.11.550	Suppressor of clathrin deficiency 6, putative	4.71957	2.28809
Tb927.6.4430	homoserine kinase	4.39899	1.16335
Tb927.9.13990	RNA-binding protein, putative	4.36403	0.968608
Tb11.02.5400b; Tb11.02.5400	cystathionine beta-synthase, putative	4.34102	0.981961
Tb927.10.6190	aldehyde dehydrogenase, putative	4.33017	2.80542
Tb927.11.15900; Tb927.11.15880	60S ribosomal protein L27, putative	4.09189	0.972312
Tb927.10.8720	CCR4-NOT transcription complex subunit 10, putative	3.95175	1.67823
Tb927.7.7460	hypothetical protein, conserved	3.8683	1.56217
Tb927.10.14550	ATP-dependent RNA helicase HEL67	3.82423	0.71193
Tb927.7.3040	F-box and WD40 domain containing protein	3.77557	1.3856
Tb927.6.160; Tb927.4.200	retrotransposon hot spot protein (PHS), putative	3.64866	1.86189
Tb927.11.14020; Tb927.11.14000	nuclear RNA binding domain 2	3.50082	0.372634
Tb927.9.15000	proteasome complex subunit Rpn13 ubiquitin receptor, putative	3.47995	1.7949
Tb927.6.2360; Tb927.6.2300	adenosine kinase, putative	3.46497	0.656123
Tb927.11.14250	T-complex protein 1, epsilon subunit, putative	3.45653	0.581497
Tb927.11.2330	molybdopterin synthase sulphurylase protein, putative	3.43639	0.680686
Tb927.10.3030; Tb927.10.2980	proteasome regulatory non-ATPase subunit 11	3.43248	0.684033
Tb927.9.15360	40S ribosomal protein S6, putative	3.40523	0.694986
Tb927.11.2130	proteasome regulatory non-ATP-ase subunit 3	3.3964	0.7281
Tb927.6.1090	proteasome regulatory ATPase subunit 3	3.34373	0.82856
Tb927.10.14780	Canertinib-binding protein kinase 1	3.33725	0.787035
Tb927.6.600	CCR4-associated factor 1	3.32715	1.17233
Tb927.10.9400	splicing factor 1	3.32016	0.628883
Tb927.10.12960	Ras-related protein Rab5A	3.31876	0.819454
Tb927.11.4450	ALBA-Domain Protein	3.31546	0.877743
Tb927.11.16030	proteasome regulatory non-ATP-ase subunit 7	3.31124	0.533275
Tb927.10.14530	19S proteasome non-atpase subunit 8	3.25294	1.29222
Tb927.11.15420	eukaryotic translation initiation factor 3 subunit k	3.24428	0.960417
Tb927.8.570	proteasome regulatory non-ATP-ase subunit 10	3.24048	0.793821
Tb927.3.5550	intraflagellar transport protein 27	3.23512	1.47796
Tb927.4.3890	ATP-dependent RNA helicase, putative	3.21182	0.901664
Tb927.3.1920	General negative regulator of transcription subunit 5	3.20629	1.30213
Tb927.11.1980	zinc finger protein family member, putative	3.1219	0.936506
Tb927.11.10770	VHS domain containing protein, putative	3.11009	3.07051
Tb927.10.11760	pumilio/PUF RNA binding protein 6	3.09195	1.32126
Tb927.6.850	ccr4-not transcription complex subunit 2	3.08696	1.5791
Tb927.7.6230	ADP-ribosylation factor, putative	2.96807	0.994011
Tb927.11.6980	Phosphoenolpyruvate carboxykinase, related	2.95663	0.6767
Tb927.11.5400	signal recognition particle 54 kDa	2.91094	0.744281
Tb927.11.510; Tb927.11.500	RNA-binding protein, UBP2	2.89645	1.32951
Tb927.4.3810	DNA-directed RNA polymerase II subunit 2, putative	2.87428	1.11648
Tb927.9.8740	Double RNA binding domain protein 3	2.81513	0.985361
Tb11.v5.0468	alpha tubulin, putative	2.7961	1.04134
Tb927.11.14220	Regulator of ESAG9-1	2.78872	0.69173
Tb927.11.4900	WD40/YVTN repeat-like-containing protein	2.78257	0.998417
Tb927.11.6170	protein transport protein SEC31, putative	2.76432	2.21268
Tb927.10.9440	NADH dehydrogenase	2.75333	0.592087
Tb927.1.1670	ARM-like helical domain-containing protein	2.7504	0.718179
Tb927.10.1510	CCR4-NOT transcription complex subunit 1	2.74609	0.38013
Tb927.11.5300	Kinesin-13 3, putative	2.74217	1.37995
Tb927.2.5980	chaperone protein ClpB1, putative	2.73906	1.00222
Tb927.11.4910	predicted ankyrin repeat family protein	2.73312	1.56468
Tb11.v5.0655	trypanosome RHS family, putative	2.73058	0.800082
Tb927.2.280; Tb927.2.400	retrotransposon hot spot protein 2 (RHS2), putative	2.72502	0.342507
Tb927.11.1710	guide RNA-binding protein of 21 kDa	2.70698	0.903194
Tb927.2.3180	hypothetical protein, conserved	2.69256	1.42703
Tb927.7.2940; Tb927.7.2930; Tb927.7.2920; Tb927.7.2910; Tb927.7.2900; Tb927.7.2890; Tb927.7.2880; Tb927.7.2870; Tb927.7.2860; Tb927.7.2850; Tb927.7.2840; Tb927.7.2830; Tb927.7.2820	histone H2A, putative	2.67491	0.517201
Tb927.4.410	CAF 40	2.66987	1.88851
Tb927.10.2240	RNA binding protein	2.66698	0.420712
Tb927.11.8880	tRNA threonylcarbamoyl adenosine modification protein, Sua5/YciO/YrdC/YwlC family, putative	2.64364	0.659209
Tb927.7.2500	proteasome regulatory ATPase subunit 1	2.62104	0.68849
Tb927.1.5000	hypothetical protein, conserved	2.61518	1.5155
Tb927.3.4390	dihydrolipoamide dehydrogenase	2.60101	0.517734
Tb927.10.8190	T-complex protein 1, theta subunit, putative	2.59454	1.2643
Tb927.11.14430	proteasome regulatory non-ATP-ase subunit	2.58516	0.745688
Tb927.8.5465; Tb927.8.5440; Tb927.8.5470; Tb927.8.5460	flagellar calcium-binding 24 kDa protein	2.58275	0.54876
Tb927.10.7990	replication factor C subunit 3, putative	2.58231	0.936717
Tb927.9.6870	RNA-binding protein, putative	2.57576	0.71553
Tb927.2.4710	RNA-binding protein, putative	2.55483	0.531624
Tb927.7.2240	hypothetical protein, conserved	2.55194	0.726649			d
Tb927.3.1370; Tb927.10.2840	40S ribosomal protein S25, putative	2.5359	0.361232
Tb927.3.1120	GTP-binding nuclear protein rtb2, putative	2.5258	0.576296
Tb927.6.1470	hypothetical protein, conserved	2.50978	0.983275
Tb11.v5.0326	retrotransposon hot spot (RHS) protein, putative	2.48846	0.970566
Tb927.3.3460	succinate dehydrogenase flavoprotein subunit, putative	2.46541	0.585377
Tb927.10.12000	iron-sulfur cluster assembly protein, putative	2.46218	0.785235
Tb927.10.13430	citrate synthase, putative	2.45164	0.633374
Tb927.8.1960	CCR4-NOT transcription complex subunit 11	2.43749	1.52552
Tb927.10.15370	DNA-directed RNA polymerases I and III subunit RPAC1, putative	2.42751	0.732866
Tb927.6.5130; Tb927.6.5120	60S acidic ribosomal protein P2, putative	2.42492	0.550281
Tb927.11.9220	proteasome regulatory non-ATP-ase subunit 2	2.41878	1.14211
Tb927.8.8310	chaperone protein DnaJ, putative	2.39124	1.09201
Tb927.8.3530	glycerol-3-phosphate dehydrogenase [NAD+], glycosomal	2.38343	0.726232
Tb927.5.2940	stress-induced protein sti1, putative	2.38037	0.855717
Tb927.9.8990	Ankyrin repeats (3 copies), putative	2.37377	1.22054
Tb927.8.1340; Tb927.8.1330	60S ribosomal protein L7a, putative	2.33145	0.352351
Tb927.11.11520	glycosomal membrane protein	2.31072	0.406075
Tb927.10.6780	vacuolar protein sorting-associated protein 45, putative	2.29677	1.00095
Tb927.9.12770	Kinetoplast polyadenylation factor 3	2.29605	0.756058
Tb927.11.11770	Eukaryotic translation initiation factor 4E-3	2.28398	0.573106
Tb927.4.2040; Tb927.4.2030	DNA/RNA-binding protein Alba 3	2.2816	0.482107
Tb927.3.3270	ATP-dependent 6-phosphofructokinase, glycosomal	2.27208	0.468963
Tb927.9.3630; Tb11.v5.0530	BSD domain containing protein, putative	2.2678	1.55372
Tb927.11.3600; Tb927.11.3590	40S ribosomal protein S4, putative	2.25765	0.589708
Tb927.7.4390	threonine synthase, putative	2.23419	0.716359
Tb927.8.2200	terbinafine resistance locus protein (yip1), putative	2.23294	0.636111
Tb927.7.1500	Cytosolic Fe-S cluster assembly factor CFD1, putative	2.22462	1.42258
Tb927.10.540	ATP-dependent RNA helicase SUB2, putative	2.22338	0.76298
Tb927.7.2550	proteasome regulatory ATPase subunit 5	2.21592	0.720399
Tb927.5.440	trans-sialidase, putative	2.2088	0.37254
Tb927.11.6280	pyruvate phosphate dikinase	2.20337	0.519779
Tb927.3.1150	Conserved hypothetical ATP binding protein, putative	2.17997	0.646619
Tb927.10.9740; Tb927.11.8350	Regulatory particle triple-A ATPase subunit 6	2.17855	1.22742
Tb927.6.4440	RNA-binding protein 42 (RNA-binding motif protein 42)	2.17183	0.383943
Tb927.3.3320; Tb927.3.3310	60S ribosomal protein L13, putative	2.15784	0.312253
Tb927.9.12240; Tb927.9.12200	60S ribosomal subunit protein L31, putative	2.15775	0.458585
Tb927.10.1140	epsilon tubulin	2.15052	1.05731
Tb927.11.8970	ribose 5-phosphate isomerase, putative	2.12228	0.9973
Tb927.9.14480	dynein-associated protein, putative	2.11519	0.763549
Tb927.11.10560	eukaryotic translation initiation factor 4 gamma 4	2.10201	0.901957
Tb927.11.16970	protein phosphatase 4, putative	2.08753	0.710323
Tb927.10.14700	hypothetical protein, conserved	2.05194	0.474857
Tb927.9.11000	ras-related protein RAB7, putative	2.05152	0.438803
Tb927.10.200	vacuolar ATP synthase, putative	2.04757	0.453802
Tb927.10.14180	protein transport protein SEC13	2.03062	0.974849
Tb927.6.4740	importin-alpha re-exporter protein, putative	2.02914	0.843269
Tb927.10.1550	proteasome regulatory non-ATP-ase subunit 5	1.98884	0.865841
Tb927.10.1090; Tb927.10.1080	40S ribosomal protein S23, putative	1.98494	0.251959
Tb927.10.14710; Tb927.10.14600	40S ribosomal protein S2, putative	1.97363	0.453647
Tb927.10.3200	U2 splicing auxiliary factor, putative	1.96339	0.239607
Tb927.10.1060	T-complex protein 1, delta subunit, putative	1.96299	1.47369
Tb927.1.3180	40S ribosomal protein S11, putative	1.96153	0.514571
Tb927.10.7570	dihydrolipoamide acetyltransferase E2 subunit, putative	1.95938	0.491732
Tb927.10.6050	clathrin heavy chain	1.95426	2.15481
Tb927.10.3500	splicing factor u2af 65 kda subunit	1.93785	0.667345
Tb927.3.5520; Tb927.11.5400	26S proteasome regulatory non-ATPase subunit	1.9278	0.835879
Tb927.9.10230	Co-chaperone protein P23	1.92737	0.532921
Tb927.3.2230	succinyl-CoA synthetase alpha subunit, putative	1.92635	1.09888
Tb927.8.3150	T-complex protein 1, gamma subunit, putative	1.92173	0.856228
Tb927.10.880	thymidine kinase	1.91451	1.12388
Tb927.6.2390	conserved hypothetical protein, putative	1.90129	0.435646
Tb927.11.715; Tb927.11.18680; Tb11.0845	dynein light chain LC8, putative	1.90004	2.6204
Tb927.11.3740	proteasome regulatory ATPase subunit 2	1.85712	0.919356
Tb927.8.1500	hypothetical protein, conserved	1.85343	0.80483
Tb927.5.1810; Tb927.5.1830	lysosomal/endosomal membrane protein p67	1.85077	0.273698
Tb927.7.2070	heat shock protein DNAJ, putative	1.84319	0.476645
Tb927.11.1900	T-complex protein 1, beta subunit, putative	1.83459	1.57412
Tb927.10.5480; Tb927.10.5460	60S ribosomal protein L24, putative	1.82915	0.304189
Tb927.6.3650	ADP-ribosylation factor-like protein 3C, putative	1.81171	0.347413
Tb927.5.4380	Kinetoplastid-specific Protein Phosphatase 1	1.80682	0.547362
Tb927.10.14980	intraflagellar transport protein 52	1.80043	0.609406
Tb927.5.1460	Possible lysine decarboxylase, putative	1.78406	0.623789
Tb927.9.7620; Tb927.9.7590	60S ribosomal protein L11, putative	1.78309	0.23364
Tb927.8.1510	ATP-dependent RNA helicase DBP2B, putative	1.75917	0.569527
Tb927.8.4330	small GTP-binding protein Rab11	1.75859	1.08378
Tb927.11.14330	HECT-domain (ubiquitin-transferase), putative	1.7575	0.564157
Tb927.6.2370	ubiquitin-protein ligase, putative	1.75217	0.674525
Tb927.7.240; Tb927.7.230	40S ribosomal protein S33, putative	1.74688	0.450818
Tb927.8.1840	Sec7 domain containing protein, putative	1.73498	0.711519
Tb927.1.4830	phospholipase A1	1.71795	0.419263
Tb927.11.13280	Guide RNA binding protein 25	1.69752	0.831396
Tb927.10.14930	Zinc finger CCCH domain-containing protein 39	1.68934	0.455878
Tb927.11.6510; Tb927.11.6500	40S ribosomal protein S21, putative	1.67891	0.399903
Tb927.10.70	retrotransposon hot spot (RHS), putative, (fragment)	1.65901	0.782352
Tb927.9.15190; Tb927.6.5040	ribosomal protein L15, putative	1.64635	0.303062
Tb927.2.2440	proteasome regulatory non-ATPase subunit 6	1.63575	0.883537
Tb927.3.740	ZFP family member, putative	1.63317	0.901585
Tb927.4.3510; Tb927.4.3490	DNA-directed RNA polymerase subunit, putative	1.63259	0.955428
Tb927.7.1110	asparagine synthetase a, putative	1.61235	0.725837
Tb927.3.3130	Present in the outer mitochondrial membrane proteome 24	1.61208	0.476297
Tb11.v5.1020	retrotransposon hot spot (RHS) protein, putative	1.60858	0.523182
Tb927.7.5180; Tb927.7.5170	60S ribosomal protein L23a, putative	1.58801	0.215361
Tb927.11.11830; Tb927.11.11820	40S ribosomal protein S17, putative	1.58713	0.281318
Tb927.10.3940; Tb927.10.3930	40S ribosomal protein S3A, putative	1.58438	0.165019
Tb927.10.3990	DHH1	1.5828	1.51026
Tb11.v5.0325	retrotransposon hot spot (RHS) protein, putative	1.57484	1.77528
Tb927.8.7410; Tb927.4.5010	calreticulin, putative	1.56594	0.396933
Tb927.5.1090	threonyl-tRNA synthetase, putative	1.56448	0.237338
Tb927.11.4820; Tb927.10.14580	60S ribosomal protein L17, putative	1.55083	0.274388
Tb927.3.1790	pyruvate dehydrogenase E1 beta subunit, putative	1.53598	1.97728
Tb927.11.7510; Tb927.11.7460	luminal binding protein 1 (BiP), putative	1.53296	0.233924
Tb927.5.960; Tb927.3.3280	atpase family aaa domain-containing protein 1	1.51723	0.749092
Tb927.1.120	retrotransposon hot spot protein 4 (RHS4), putative	1.51052	0.68946
Tb927.2.4370	trypanothione synthetase	1.50823	0.778981
Tb927.11.2300	eukaryotic peptide chain release factor subunit 1, putative	1.4953	0.666198
Tb927.10.15720	proteasome regulatory non-ATP-ase subunit 9	1.49335	0.653267
Tb927.11.16760	T-complex protein 1, alpha subunit, putative	1.49149	1.66049
Tb927.4.1860	ribosomal protein S19, putative	1.48927	0.377233
Tb927.9.11600; Tb927.9.11580	glycosomal membrane protein	1.48768	0.18791
Tb927.11.14130; Tb927.10.3840	ribosomal protein L18, putative	1.47856	0.363789
Tb927.9.12510	ATP-dependent DEAD/H RNA helicase, putative	1.46821	0.314638
Tb927.11.13250	eukaryotic translation initiation factor 2 gamma, putative	1.46271	0.831155
Tb927.6.640	ApaH-like phosphatase ALPH1	1.44644	0.350636
Tb927.10.730	ATP synthase, putative	1.43864	0.604335
Tb927.10.5340; Tb927.10.5330	40S ribosomal protein S18, putative	1.43801	0.271619
Tb927.2.5240	pre-mRNA splicing factor 19	1.42504	0.416851
Tb927.10.13720	RNA-binding protein 29, putative	1.42295	0.209336
Tb927.6.2550	RNA-binding protein, putative	1.41954	0.853821
Tb927.10.5930; Tb927.10.5940; Tb927.10.5950	NEK family Serine/threonine-protein kinase, putative	1.41306	0.701927
Tb927.9.4080	Stumpy formation signalling pathway protein, putative	1.41092	0.749074
Tb927.10.15330	CYTH domain containing protein, putative	1.40997	0.834872
Tb927.10.5370; Tb927.10.5360	40S ribosomal protein S10, putative	1.40456	0.140191
Tb927.11.3490	hypothetical protein, conserved	1.39961	0.30656
Tb927.11.1670	cysteine desulfurase	1.38687	0.197779
Tb927.2.240	retrotransposon hot spot protein 5 (RHS5), putative	1.37709	1.52024
Tb927.11.3240	T-complex protein 1, zeta subunit, putative	1.37016	0.984953
Tb927.11.4130	ubiquitin-like protein, putative	1.36607	1.44529
Tb927.11.9490	CobW/HypB/UreG, nucleotide-binding domain containing protein, putative	1.36524	0.760111
Tb927.1.1240	cytidine triphosphate synthase, putative	1.36406	0.264025
Tb927.11.16160	ATP binding protein-like protein	1.35532	0.310213
Tb927.10.3520	protease regulatory ATPase subunit 4	1.34702	1.00861
Tb927.4.3590; Tb927.4.3570	translation elongation factor 1-beta, putative	1.33976	0.472545
Tb927.5.4330	dihydrolipoamide branched chain transacylase, putative	1.33736	0.53732
Tb927.11.13300	Intraflagellar transport protein 25	1.3296	0.710314
Tb927.6.720; Tb927.11.11230	40S ribosomal protein L14, putative	1.32456	0.339915
Tb927.3.3940	RNA-binding protein, putative	1.32192	0.516586
Tb927.10.4940	Nuclear Dbf2-related kinase	1.31713	0.710862
Tb927.11.11370; Tb927.11.11360	receptor for activated C kinase 1	1.30698	0.5233
Tb927.10.8430	40S ribosomal protein S12, putative	1.30519	0.610291
Tb927.11.9710; Tb927.10.13500	60S ribosomal protein L10a, putative	1.30515	0.406276
Tb927.9.8880; Tb927.9.8850	actin B	1.29552	0.767451
Tb927.9.8420; Tb927.9.8070	QM-like protein	1.28398	0.25673
Tb927.5.4260; Tb927.5.4250; Tb927.5.4240; Tb927.5.4230; Tb927.5.4220; Tb927.5.4210; Tb927.5.4200; Tb927.5.4190; Tb927.5.4180; Tb927.5.4170; Tb927.2.2670	histone H4, putative	1.2837	0.163483
Tb927.4.1100; Tb927.11.680	ribosomal protein L21E (60S), putative	1.27842	0.124184
Tb927.6.2010	acyl-CoA synthetase, putative	1.27451	0.208247
Tb927.6.700	alanyl-tRNA synthetase, putative	1.27365	0.511463
Tb927.2.3030	ATP-dependent Clp protease subunit, heat shock protein 78 (HSP78), putative	1.25231	1.35446
Tb927.9.13970	KKT-interacting protein 9	1.24667	0.378914
Tb927.11.15040	Chaperonin HSP60, mitochondrial	1.24257	0.263156
Tb927.10.1100; Tb927.6.4690	60S ribosomal protein L9, putative	1.23996	0.437418
Tb927.9.3170	cytochrome oxidase subunit V	1.23819	0.913057
Tb927.7.1750; Tb927.7.1740; Tb927.7.1730; Tb927.3.3460	60S ribosomal protein L7, putative	1.23803	0.323985
Tb927.6.3890	replication factor C, subunit 2, putative	1.23041	0.33971
Tb927.4.1850	hypothetical protein, conserved	1.22931	0.509215
Tb927.9.10770	polyadenylate-binding protein 2	1.20945	0.763363
Tb927.10.2110; Tb927.10.2100; Tb927.10.2090	elongation factor 1-alpha	1.20881	0.84924
Tb927.9.5150	ribosomal protein S6, putative	1.20599	0.637441
Tb927.11.13130	membrane-bound acid phosphatase 1 precursor	1.20401	0.256683
Tb927.10.12890	bifunctional aminoacyl-tRNA synthetase, putative	1.19874	0.457114
Tb927.11.2260	Eukaryotic translation initiation factor 4E-1	1.19374	0.598088
Tb927.11.11725; Tb927.11.11475	ribosomal protein S14p/S29e	1.18694	0.42141
Tb927.8.900	splicing factor TSR1	1.18638	0.355102
Tb927.7.3980	tc40 antigen-like	1.18618	0.384525
Tb927.10.5770	Valosin-containing protein	1.1791	1.2278
Tb927.8.1600.1; Tb927.8.1600.2	lysyl-tRNA synthetase, putative	1.17869	0.246317
Tb927.10.7340; Tb927.10.7330	40S ribosomal protein S24E, putative	1.17386	0.207452
Tb927.11.13190; Tb927.11.13090	elongation factor 1 gamma, putative	1.17277	0.42638
Tb927.11.10510	ubiquinone biosynthesis methyltransferase, putative	1.17163	0.42591
Tb927.11.1740	intraflagellar transport protein 88	1.16264	0.252269
Tb927.10.13710	Activator of Hsp90 ATPase, N-terminal/Activator of Hsp90 ATPase homolog 1-like protein, putative	1.16085	0.361147
Tb927.7.2160	hypothetical protein, conserved	1.16039	0.632867
Tb927.3.2900	eukaryotic translation initiation factor 2 subunit alpha	1.16001	1.14178
Tb927.1.180; Tb927.1.220; Tb927.2.370	retrotransposon hot spot protein 1 (RHS1), putative	1.15962	1.37973
Tb927.10.9910	PSP1 C-terminal conserved region, putative	1.15476	0.489755
Tb927.7.3370	Intraflagellar transport protein 74, putative	1.1475	0.388134
Tb927.9.15420; Tb927.10.270	60S ribosomal protein L32	1.14666	0.289954
Tb927.2.5910; Tb927.10.15120	40S ribosomal protein S13, putative	1.1455	0.425021
Tb927.4.4400	hypothetical protein, conserved	1.14516	0.585852
Tb927.10.2810	hypothetical protein, conserved	1.14007	0.723852
Tb927.10.2640	intraflagellar transport protein 81	1.13974	0.470342
Tb927.9.15210; Tb927.10.1590	ribosomal protein L36, putative	1.12209	0.24697
Tb927.11.3550	XPA-interacting protein, putative	1.11946	0.460323
Tb927.9.11270	t- complex protein 1 (eta subunit), putative	1.11744	0.519591
Tb927.10.5620	fructose-bisphosphate aldolase, glycosomal	1.1172	0.301098
Tb927.11.14100	Double RNA-binding domain containing protein 4	1.11134	0.66282
Tb927.10.11390	60S ribosomal protein L6, putative	1.10916	0.202293
Tb927.5.3120	eukaryotic translation initiation factor 2 beta subunit, putative	1.10657	1.36668
Tb927.11.13500	par1	1.1006	0.215436
Tb927.8.1870	Golgi/lysosome glycoprotein 1	1.10036	0.579478
Tb927.7.7410	Trans-2-enoyl-ACP reductase 2, putative	1.0973	0.33074
Tb927.7.5650; Tb927.5.2090; Tb927.10.15390; Tb927.10.15400	kinesin, putative	1.07932	0.234907
Tb927.10.5810	The ARF-like 2 binding protein BART, putative	1.07536	0.299089
Tb927.11.9550	replication factor C, subunit 4, putative	1.06198	0.445672
Tb927.4.760	AP-1 adapter complex gamma subunit, putative	1.05787	0.229488
Tb927.8.5030	transport protein particle (TRAPP) component, Bet3, putative	1.05643	0.345339
Tb927.9.13740; Tb927.9.13710; Tb927.9.13680; Tb927.9.13655; Tb927.9.13650	ADP-ribosylation factor, putative	1.05193	0.362775
Tb927.9.5730	nucleosome assembly protein-like protein	1.04885	0.430006
Tb927.8.1110; Tb927.10.5610	40S ribosomal protein S9, putative	1.04843	0.447252
Tb927.5.1610; Tb927.4.3550	60S ribosomal protein L13a, putative	1.04094	0.133085
Tb927.11.720	hypothetical protein	1.03838	0.248248
Tb927.7.2140	zinc finger protein family member, putative	1.03681	0.54137
Tb927.10.12660	pumilio/PUF RNA binding protein 2	1.03183	0.390396
Tb927.9.12730	chaperone protein DnaJ, putative	1.03165	0.218859
Tb927.8.4610	Ras-related protein RabX1	1.02486	0.192594
Tb927.3.1840	3-oxo-5-alpha-steroid 4-dehydrogenase, putative	1.01961	0.120294
Tb927.10.5840	translation elongation factor 1-beta, putative	1.00336	0.363278
Tb927.4.4910.2; Tb927.4.4910.1	3,2-trans-enoyl-CoA isomerase, mitochondrial precursor, putative	0.999106	0.20506
Tb927.10.12700	pyruvate dehydrogenase E1 alpha subunit, putative	0.99651	0.378924
Tb927.2.5160	Chaperone protein DnaJ 2	0.994455	0.606738
Tb927.10.11930	beta-D-hydroxybutyrate dehydrogenase	0.989802	0.817082
Tb927.11.7685; Tb927.11.7675	ribosomal protein S10p/S20	0.986949	0.27153
Tb927.5.1140	choline/ethanolamine kinase	0.983727	0.622572
Tb927.2.1080	retrotransposon hot spot protein 5 (RHS5), putative	0.977779	1.6591
Tb927.9.3990; Tb927.9.3920	ribosomal protein S7, putative	0.975627	0.16589
Tb927.7.2670; Tb927.7.2660	zinc finger protein family member, putative	0.966338	0.175382
Tb927.2.100	retrotransposon hot spot protein 1 (RHS1), putative	0.962701	0.43856
Tb927.10.8940	flagellum targeting protein kharon1, putative	0.960592	0.350473
Tb927.8.7980; Tb927.4.4380	Pyrophosphate-energized vacuolar membrane proton pump 2, putative	0.959969	0.163101
Tb927.10.4570; Tb927.10.4560	elongation factor 2	0.944558	0.431577
Tb927.8.7600; Tb927.8.7670; Tb927.8.7650; Tb927.8.7640; Tb927.8.7630; Tb927.8.7620; Tb927.8.7610; Tb927.4.4020; Tb927.4.4010; Tb927.4.4000; Tb927.4.3990	amino acid transporter, putative	0.942738	0.152803
Tb927.7.710	heat shock 70 kDa protein, putative	0.926458	0.136749
Tb927.5.295b	retrotransposon hotspot (RHS) protein 1	0.924763	0.497948
Tb927.10.12090	RNA-binding protein, putative	0.921694	0.471394
Tb927.10.520	Mitochondrial ATP synthase subunit, putative	0.914836	0.438928
Tb927.11.14120	phenylalanyl-tRNA synthetase alpha chain, putative	0.909156	1.06265
Tb927.3.3450	ADP-ribosylation factor-like protein 3, putative	0.907468	0.750629
Tb927.10.8580	ADP-ribosylation factor-like protein 3b, putative	0.904765	0.281187
Tb927.3.1590	mitochondrial RNA binding complex 1 subunit	0.904392	0.289718
Tb927.6.4140	paraflagellar rod component, putative	0.895727	0.873099
Tb927.5.940	NADH-dependent fumarate reductase, putative	0.891003	0.510653
Tb927.10.15180	nucleosome assembly protein, putative	0.887076	0.462982
Tb927.6.2210	hypothetical protein, conserved	0.886442	1.08748
Tb927.3.3780; Tb927.3.3760	tryparedoxin 1a, putative	0.884019	0.219831
Tb927.8.6160; Tb927.8.6150	40S ribosomal protein S8, putative	0.876771	0.139738
Tb927.11.9400	hypothetical protein, conserved	0.867341	0.276763
Tb927.5.4500	ras-like small GTPase, putative	0.86605	0.413541
Tb927.10.560	40S ribosomal proteins S11, putative	0.859358	0.423309
Tb927.7.2370; Tb927.7.2340	40S ribosomal protein S15, putative	0.855426	0.325178
Tb927.11.9730; Tb927.10.12680	60S ribosomal protein L34, putative	0.849994	0.116735
Tb927.11.13360	AAA ATPase, putative	0.848859	0.125347
Tb927.11.11900	Coatomer subunit gamma	0.838773	0.374004
Tb927.11.6200; Tb927.11.6180	60S ribosomal protein L28, putative	0.833586	0.109268
Tb927.11.2060; Tb927.11.2050	60S acidic ribosomal protein P0, putative	0.823177	0.293329
Tb927.8.4660	hypothetical protein, conserved	0.817451	0.131817
Tb927.10.9080	pteridine transporter, putative	0.811956	0.14668
Tb927.9.15170; Tb927.9.15110	60S ribosomal protein L5, putative	0.802238	0.229422
Tb927.3.5050	60S ribosomal protein L4	0.794092	0.139098
Tb927.11.9720; Tb927.10.13517	40S ribosomal protein S27, putative	0.792496	0.134052
Tb927.11.11460	Mitochondrial import receptor subunit ATOM69	0.790505	0.149443
Tb11.v5.0713	Retrotransposon hot spot protein 6 (RHS6), putative	0.783045	1.363
Tb927.11.11330; Tb927.11.11290	heat shock protein 70	0.779716	0.703653
Tb927.5.2560	hypothetical protein, conserved	0.778956	0.399051
Tb927.10.3380; Tb927.10.3370	60S acidic ribosomal protein P2, putative	0.774141	0.339804
Tb927.7.4290	Nuclear distribution protein C homolog	0.767863	0.235989
Tb927.8.990	RNA-binding protein 33 (RNA-binding motif protein 33)	0.766723	0.19496
Tb927.8.3470	Vesicle transport v-SNARE protein N-terminus, putative	0.761419	0.308437
Tb927.3.1680	Eukaryotic translation initiation factor 3 subunit F	0.75506	0.235395
Tb927.11.10760	kinesin-D	0.732062	0.175389
Tb927.3.4920	LETM1 and EF-hand domain-containing protein 1, putative	0.727863	0.496971
Tb927.9.6070; Tb927.10.11540	40S ribosomal protein S3, putative	0.718577	0.289518
Tb927.11.13007; Tb927.11.13003; Tb927.11.9920	ubiquitin-60S ribosomal protein L40	0.716195	0.550246
Tb927.9.11940	replication factor A protein 3, putative	0.715965	0.376745
Tb927.11.6720	mRNA cap guanine-N7 methyltransferase, putative	0.709481	0.365713
Tb927.10.9430	phosphoribosylpyrophosphate synthetase, putative	0.703856	0.334531
Tb927.11.3730	leucyl-tRNA synthetase, putative	0.700529	0.279447
Tb927.2.4210	Phosphoenolpyruvate carboxykinase [ATP], glycosomal	0.696014	0.137568
Tb927.11.4210	U-box domain containing protein, putative	0.694537	0.752108
Tb927.7.1670	Eukaryotic translation initiation factor 4E type 6	0.67762	1.3633
Tb927.7.1050; Tb927.7.1040	40S ribosomal protein S16, putative	0.669653	0.186839
Tb927.11.1890	Serine-threonine kinase receptor-associated protein, putative	0.666948	0.37647
Tb927.9.14000; Tb927.8.6030	60S ribosomal protein L12, putative	0.66519	0.257637
Tb927.11.8870	DEAD-box ATP-dependent RNA helicase, mitochondrial	0.663308	0.188874
Tb927.10.2770	eukaryotic translation initiation factor 5, putative	0.662689	0.272432
Tb927.1.2390; Tb927.1.2370; Tb927.1.2350; Tb927.1.2330	beta tubulin	0.657129	0.523015
Tb927.1.2400; Tb927.1.2380; Tb927.1.2360; Tb927.1.2340	alpha tubulin	0.655256	0.619701
Tb927.10.14840; Tb927.10.14830; Tb927.10.14820	Mitochondrial ADP/ATP carrier protein 5a	0.654808	0.142387
Tb927.9.15070	hypothetical protein, conserved	0.652087	0.489442
Tb927.9.13920; Tb927.9.13860; Tb927.9.13820; Tb927.9.13795; Tb927.9.13785	kinetoplastid membrane protein 11-1	0.650698	0.330807
Tb927.9.5860; Tb927.9.5770	tryparedoxin peroxidase	0.644451	0.20482
Tb927.10.2020; Tb927.10.2010	hexokinase, putative	0.644153	0.167853
Tb927.8.890	Ras-related protein Rab1A	0.639793	0.526486
Tb927.11.1820	translation initiation factor eIF2B delta subunit, putative	0.63428	0.254023
Tb927.11.2610	hypothetical protein, conserved	0.632245	0.281401
Tb927.2.2520; Tb927.2.2510	Mitochondrial outer membrane protein porin 2	0.613644	0.116064
Tb927.11.10910; Tb927.11.10790	40S ribosomal protein SA, putative	0.608472	0.307901
Tb927.6.2140	hypothetical protein, conserved	0.596764	0.245139
Tb927.10.12840	mitochondrial carrier protein	0.596649	0.148809
Tb927.11.6300	40S ribosomal protein S5, putative	0.594657	0.211239
Tb927.9.5320	nucleolar RNA binding protein, putative	0.59229	0.100564
Tb927.11.11690	Vacuolar proton pump subunit B, putative	0.586747	0.156076
Tb927.9.12500	Present in the outer mitochondrial membrane proteome 7	0.580765	0.495852
Tb927.9.11410; Tb927.9.11380	60S ribosomal protein L23, putative	0.57178	0.129717
Tb927.10.12990	predicted ankyrin repeat family protein	0.570722	0.318113
Tb927.6.2640	importin alpha subunit, putative	0.560247	0.79295
Tb927.5.3010	Guide RNA binding complex protein 6	0.558914	0.103349
Tb927.3.1240	Serine/threonine-protein phosphatase 2A, putative	0.558547	0.513179
Tb927.11.9530	14-3-3 protein 1	0.545728	0.528199
Tb927.10.7060	Nucleoporin NUP96	0.543224	0.214306
Tb927.7.6350	NADH dehydrogenase [ubiquinone] flavoprotein 2, mitochondrial	0.535411	0.202135
Tb927.11.14090	Double RNA binding domain protein 18	0.532896	0.14905
Tb927.6.4980; Tb927.11.7705	40S ribosomal protein S14	0.529045	0.237361
Tb927.11.6870	14-3-3 protein 2	0.52795	0.39268
Tb927.6.4090	chaperonin HSP60, mitochondrial precursor, putative	0.527665	0.274316
Tb927.4.2000	ruvB-like DNA helicase, putative	0.523734	0.674561
Tb927.10.10960; Tb927.10.10950; Tb927.10.10940; Tb927.10.10920; Tb927.10.10910; Tb927.10.10900; Tb927.10.10890; Tb927.10.10980; Tb927.10.10970; Tb927.10.10930	heat shock protein, putative	0.515694	0.459823
Tb927.11.6230	protein transport protein SEC61 subunit alpha, putative	0.505252	0.180032
Tb927.5.930; Tb927.10.3650	NADH-dependent fumarate reductase	0.491311	0.269484
Tb927.7.4970	glutamine synthetase, putative	0.469525	0.168241
Tb927.7.3440; Tb927.7.3450	I/6 autoantigen	0.437971	0.408446
Tb927.10.11220	procyclic form surface phosphoprotein	0.434392	0.0880894
Tb927.11.5450	malic enzyme	0.432505	0.112661
Tb927.9.4190	fatty acyl CoA syntetase 1	0.429851	0.0731704
Tb927.10.6510; Tb927.10.6400	chaperonin HSP60, mitochondrial precursor	0.428369	0.387315
Tb927.10.10730	RNA Interference Factor 5	0.427966	0.13977
Tb927.11.6160	eukaryotic release factor 3, putative	0.426015	0.149649
Tb927.3.2440	AGC essential kinase 1	0.425104	0.179451
Tb927.2.470	retrotransposon hot spot protein 4 (RHS4), putative	0.403552	0.289586
Tb927.8.7100	acetyl-CoA carboxylase	0.393089	0.0628092
Tb927.10.3280	60S ribosomal proteins L38, putative	0.379801	0.0652784
Tb927.10.4120.2; Tb927.10.4110; Tb927.10.4120.1	60S ribosomal protein L30	0.365251	0.115718
Tb927.7.6090	eukaryotic translation initiation factor 3 subunit a	0.355633	0.0933978
Tb927.9.5690	60S acidic ribosomal protein, putative	0.350562	0.11203
Tb927.8.1170; Tb927.8.1190	eukaryotic translation initiation factor 3 subunit h	0.349734	0.0565437
Tb927.10.10590; Tb927.10.10580; Tb927.10.10570; Tb927.10.10560; Tb927.10.10550; Tb927.10.10540; Tb927.10.10530; Tb927.10.10520; Tb927.10.10515; Tb927.10.10510; Tb927.10.10500; Tb927.10.10490; Tb927.10.10480; Tb927.10.10470; Tb927.10.10460; Tb927.10.10445	histone H2B, putative	0.335153	0.0427156
Tb927.11.9640	glycyl-tRNA synthetase, putative	0.330712	0.291509
Tb927.6.4540	3-hydroxy-3-methylglutaryl-CoA reductase, putative	0.327983	0.0523956
Tb927.11.8890	DNA-dependent RNA polymerases, putative	0.321958	0.0934932
Tb927.2.380	retrotransposon hot spot protein 2 (RHS2), putative	0.321518	0.100937
Tb927.3.4040	Ankyrin repeats (3 copies), putative	0.321104	0.0911492
Tb927.7.5020; Tb927.7.5000	60S ribosomal protein L19, putative	0.306564	0.0439213
Tb927.10.8230	protein disulfide isomerase 2	0.305739	0.157991
Tb927.7.7430; Tb927.7.7420	ATP synthase F1, alpha subunit	0.293926	0.0782828
Tb927.6.2230	RGG protein	0.276235	0.0416263
Tb927.6.990; Tb927.6.1060; Tb927.6.1050; Tb927.6.1000; Tb927.6.980; Tb927.6.970; Tb927.6.960; Tb927.6.1020; Tb927.6.1010	cysteine peptidase, Clan CA, family C1, Cathepsin L-like	0.275526	0.0357456
Tb927.10.7100	delta-4 fatty acid desaturase	0.265123	0.167226
Tb927.9.15460	calcium motive p-type ATPase, putative	0.259187	0.0687652
Tb927.6.1900	essential nuclear protein 1, putative	0.253419	0.12391
Tb927.1.1730	Polyadenylation mediator complex protein PAMC1, putative	0.246143	0.0975308
Tb927.6.2420	p22 protein precursor	0.243612	0.0622603
Tb927.6.5370	Variant Surface Glycoprotein, putative	0.236928	0.324289
Tb927.7.2640	Cytoskeleton associated protein 51	0.234882	0.0908423
Tb927.6.140	retrotransposon hot spot (RHS) protein, putative	0.230748	0.978994
Tb927.9.4210; Tb927.9.4230; Tb927.9.4200	fatty acyl CoA synthetase 3	0.227433	0.0550127
Tb927.2.1800	DNA polymerase delta catalytic subunit, putative	0.219015	0.0507193
Tb927.10.15760	hypothetical protein, conserved	0.19407	0.227388
Tb927.9.12300	replication factor C, subunit 3, putative	0.185982	0.118513
Tb927.8.6440	RNA-binding protein, putative	0.169452	0.0222692
Tb927.3.4330; Tb927.3.4320; Tb927.3.4310; Tb927.3.4300; Tb927.3.4290	Paraflagellar rod protein 1-5	0.163832	0.0400844
Tb927.8.770	SUMO-interacting motif-containing protein	0.163798	0.0472826
Tb927.10.180	ATP synthase F1 subunit gamma protein, putative	0.161613	0.0664439
Tb927.9.12150	transport protein particle (TRAPP) subunit, putative	0.144481	0.155742
Tb927.6.4300; Tb927.6.4280	glyceraldehyde 3-phosphate dehydrogenase, glycosomal	0.140785	0.05298
Tb927.10.6950; Tb927.10.6910	sterol 24-c-methyltransferase, putative	0.127182	0.0209306
Tb927.11.7480.1; Tb927.11.7480.2	vacuolar type h+ ATPase subunit, putative	0.124119	0.0337234
Tb11.v5.0679	transporter, putative	0.12112	0.0323071
Tb927.11.15370	Importin subunit beta-4, putative	0.119836	0.0443422
Tb927.10.6720; Tb927.10.6740; Tb927.10.6730	Plasma-membrane choline transporter, putative	0.111532	0.0220795
Tb927.8.7530	3,2-trans-enoyl-CoA isomerase, mitochondrial precursor, putative	0.0901038	0.0634666
Tb927.4.590	PQQ-like domain/Protein of unknown function (DUF1620), putative	0.0852337	0.0243567
Tb927.4.1270	ruvB-like DNA helicase, putative	0.0826963	0.204026
Tb927.6.4770	protein mkt1, putative	0.0764866	0.023347
Tb927.8.1210	hypothetical protein, conserved	0.0762908	0.0273647
Tb927.8.5250	delta-coat protein, putative	0.0698738	0.030585
Tb927.11.6250	Mitochondrial ATP synthase subunit, putative	0.0608889	0.0134976
Tb927.6.4500	conserved repeat domain containing protein, putative	0.0601114	0.0174284
Tb927.11.11680	2-oxoglutarate dehydrogenase E2 component, putative	0.059796	0.0385607
Tb927.9.1850; Tb927.9.1810	60S ribosomal protein L35, putative	0.0459404	0.0132672
Tb927.4.3060	hypothetical protein, conserved	0.0440973	0.0369078
Tb927.10.1730	Polyadenylation mediator complex protein PAMC3, putative	0.0343183	0.0113372
Tb927.1.2570	coatomer beta subunit	0.031805	0.00594098
Tb927.8.6660	paraflagellar rod component, putative	0.0271994	0.00664708
Tb927.3.3750	paraflagellar rod component, putative	0.0249904	0.0028426
Tb927.11.1540	isovaleryl-CoA dehydrogenase	0.0232925	0.00726572
Tb927.7.3050	Mitochondrial SSU ribosomal protein, putative	0.0182972	0.00434118
Tb927.9.12630; Tb927.9.12590; Tb927.9.12570; Tb927.9.12550; Tb927.9.12610	glycerol kinase, glycosomal	0.00976245	0.00270039
Tb927.11.10240	ATP-dependent protease subunit HslV	0.00942739	0.00322995
Tb927.9.10310	mitochondrial carrier protein 11	0.00361315	0.000644657
Tb927.11.11590	Eukaryotic translation initiation factor 3 subunit E	-0.000356038	0.000208986
Tb927.11.2650	heat shock protein 84, putative	-0.0015049	0.00121021
Tb927.10.8270; Tb927.10.8290	eukaryotic translation initiation factor 3 subunit c	-0.0244045	0.00413297
Tb927.10.15410	glycosomal malate dehydrogenase	-0.0311248	0.00654167
Tb927.8.8300	amino acid transporter, putative	-0.0334231	0.00491334
Tb927.11.17000	AIR9-like protein	-0.038641	0.0217453
Tb927.9.9060	Lsm12 protein, putative	-0.0391579	0.0211774
Tb927.3.3000	Putative intraflagellar transport protein C3	-0.0683842	0.0401604
Tb927.8.4810	prohibitin 1	-0.0746759	0.00943283
Tb927.3.1380	ATP synthase subunit beta, mitochondrial	-0.0778777	0.0312694
Tb927.11.3970	hypothetical protein, conserved	-0.079305	0.0395835
Tb927.8.6580	Succinate dehydrogenase [ubiquinone] flavoprotein subunit, mitochondrial	-0.0803839	0.0292059
Tb927.1.2550; Tb927.1.2530; Tb927.1.2510; Tb927.1.2490; Tb927.1.2470; Tb927.1.2450; Tb927.1.2430	histone H3, putative	-0.0841554	0.0113832
Tb927.2.1210	retrotransposon hot spot protein 4 (RHS4), putative	-0.0879046	0.019005
Tb927.9.6650	tRNA synthetases class II (A)/Threonyl and Alanyl tRNA synthetase second additional domain containing protein, putative	-0.090093	0.0320269
Tb927.10.2560	mitochondrial malate dehydrogenase	-0.114764	0.0343216
Tb927.10.4640	eukaryotic translation initiation factor 3 subunit l	-0.116149	0.020848
Tb927.3.860	Acyl carrier protein, mitochondrial	-0.118472	0.0462577
Tb927.8.2460	hypothetical protein, conserved	-0.122958	0.0566433
Tb927.8.1990	peroxidoxin	-0.124945	0.0396249
Tb927.11.5600	Archaic Translocase of outer membrane 14 kDa subunit	-0.136268	0.0322145
Tb927.2.3780	translation initiation factor IF-2, putative	-0.149927	0.106277
Tb927.11.1450	2-oxoglutarate dehydrogenase E1 component, putative	-0.150988	0.056852
Tb927.9.5900	glutamate dehydrogenase	-0.156772	0.106082
Tb927.3.3330	heat shock protein 20, putative	-0.186644	0.058591
Tb927.10.10610	protein tyrosine phosphatase, putative	-0.205544	0.0453106
Tb927.5.1820	60S acidic ribosomal protein, putative	-0.211133	0.0264019
Tb927.11.9980	2-oxoglutarate dehydrogenase E1 component, putative	-0.232669	0.129085
Tb927.6.5070	hypothetical protein, conserved	-0.232679	0.0541609
Tb927.4.1800; Tb927.4.1790	Mitochondrial ribosomal protein L3	-0.257062	0.0337524
Tb927.11.3030	phosphoribosylpyrophosphate synthetase, putative	-0.282358	0.0660956
Tb927.11.630	RNA polymerase I second largest subunit	-0.312194	0.0809797
Tb927.11.9610	eukaryotic translation initiation factor 3 subunit i	-0.323648	0.115296
Tb927.10.10830	RGG-containing protein 2	-0.323941	0.257009
Tb927.9.8160	chaperone protein DnaJ, putative	-0.331349	0.0402523
Tb927.7.4120	hypothetical protein, conserved	-0.335319	0.166422
Tb927.10.14130	SRP19 protein, putative	-0.345078	0.267026
Tb927.11.9050	p21-C-terminal region-binding protein, putative	-0.346381	0.171042
Tb927.5.1110; Tb927.11.16280	60S ribosomal protein L8, putative	-0.350176	0.038072
Tb927.7.840	Mitochondrial ATP synthase subunit, putative	-0.355175	0.317471
Tb927.11.6440	hypothetical protein, conserved	-0.360994	0.0454693
Tb927.7.2190	translocon-associated protein (TRAP), alpha subunit, putative	-0.375745	0.0658858
Tb927.9.5890	solanesyl-diphosphate synthase, putative	-0.378798	0.129906
Tb927.9.6290; Tb927.9.6250; Tb927.9.6210	arginine kinase	-0.380866	0.132615
Tb927.10.7410	succinyl-CoA ligase [GDP-forming] beta-chain, putative	-0.420334	0.0636939
Tb927.10.4310	prohibitin 2, putative	-0.42208	0.1304
Tb927.8.1570	Uncharacterised protein family (UPF0172), putative	-0.438636	0.122243
Tb927.10.10360; Tb927.10.10280	hypothetical protein	-0.442394	0.148947
Tb927.10.450	Component of motile flagella 62	-0.456027	0.350056
Tb927.9.10100	SET domain-containing protein, putative	-0.462275	0.217448
Tb927.1.710; Tb927.1.700	phosphoglycerate kinase	-0.463016	0.0695812
Tb927.10.15530	ABC transport system ATP-binding protein, putative	-0.51353	0.154423
Tb927.8.4950	Kinesin Localized to the Ingressing Furrow	-0.514589	0.323944
Tb927.11.5960; Tb927.11.5950	hypothetical protein, conserved	-0.543387	0.0947974
Tb927.6.3840	reticulon domain protein	-0.61916	0.139395
Tb927.8.2630	kinesin-C	-0.643355	0.194656
Tb927.5.4420	nucleolar RNA helicase II, putative	-0.668097	0.0833566
Tb927.11.3510	hypothetical protein, conserved	-0.680945	0.537486
Tb927.9.9290	polyadenylate-binding protein 1	-0.69537	0.220033
Tb927.6.4990	mitochondrial ATP synthase delta chain	-0.701713	0.19446
Tb927.5.4020	hypothetical protein	-0.728804	0.14569
Tb927.9.9630	TPR repeat/Tetratricopeptide repeat, putative	-0.729978	0.194729
Tb927.10.9820	mitochondrial intermediate peptidase, putative	-0.731652	0.147452
Tb927.2.340	retrotransposon hot spot protein 4 (RHS4), putative	-0.740307	0.181546
Tb927.11.2410	Flabarin, putative	-0.741968	0.334213
Tb927.5.4480	paraflagellar rod component par4, putative	-0.756554	0.41674
Tb927.8.760	nucleolar RNA-binding protein	-0.785874	0.155256
Tb927.10.12510	P-type H+-ATPase, putative	-0.791927	0.123818
Tb927.5.1210	short-chain dehydrogenase, putative	-0.830418	0.101551
Tb927.3.3580	heat shock protein 90, putative	-0.833985	0.124463
Tb927.9.4680	Eukaryotic initiation factor 4A-1	-0.836807	0.461626
Tb927.11.11780	acyl-CoA dehydrogenase, putative	-0.838727	0.344328
Tb927.9.9660	Mitochondrial import receptor subunit ATOM40	-0.839001	0.186002
Tb927.7.6260	TPR repeat, putative	-0.847371	0.199919
Tb927.7.3550	cytoskeleton associated protein, putative	-0.86815	0.290236
Tb927.11.15240	Ras-related protein RAB2B, putative	-0.906174	0.214509
Tb927.3.4360; Tb927.11.6140	40S ribosomal protein S15A, putative	-0.909672	0.126736
Tb927.8.2030	Posterior and Ventral Edge protein 1	-0.915104	0.190301
Tb927.6.3800; Tb927.6.3750; Tb927.6.3740	heat shock 70 kDa protein, mitochondrial precursor, putative	-0.932913	0.0856167
Tb927.6.4370	eukaryotic translation initiation factor 3 subunit d	-0.944546	0.176242
Tb927.3.1010	hypothetical protein, conserved	-0.9499	0.221847
Tb927.11.1840	Cytoskeleton-associated protein 46 kDa	-0.969109	0.174891
Tb927.6.5080	Protein of unknown function (DUF3808), putative	-0.975301	0.206853
Tb927.3.2600	ATP-dependent DEAD/H RNA helicase, putative	-1.02383	0.397862
Tb927.10.16120	inosine-5-monophosphate dehydrogenase	-1.0293	0.210888
Tb927.7.4470	hypothetical protein, conserved	-1.0525	0.259415
Tb927.5.2930	Mitochondrial ATP synthase subunit, putative	-1.0791	0.571068
Tb927.11.6210	Lanosterol 14-alpha demethylase	-1.09717	0.162072
Tb927.3.5340	Hsc70-interacting protein (Hip), putative	-1.10143	0.27258
Tb927.3.800	Vacuolar iron transporter 1, putative	-1.1412	0.484468
Tb927.9.8410	chaperone protein DnaJ, putative	-1.15639	0.235022
Tb927.9.11540	hypothetical protein, conserved	-1.16784	0.455285
Tb927.10.12500	P-type H+-ATPase, putative	-1.1805	0.35773
Tb927.9.2470; Tb927.9.2490	nucleolar protein	-1.25227	0.682333
Tb927.5.3800	glutamine hydrolysing (not ammonia-dependent) carbomoyl phosphate synthase, putative	-1.3038	0.768899
Tb927.7.2570	guide RNA associated protein, GAP2	-1.31076	0.342141
Tb927.6.2790	L-threonine 3-dehydrogenase	-1.33111	0.257965
Tb927.1.2230; Tb927.1.2260	small myristoylated protein 1-1	-1.35583	0.197102
Tb927.10.8030	Mitochondrial ATP synthase subunit 5	-1.4535	0.357024
Tb927.7.5940	Protein Associated with Differentiation	-1.51221	0.381191
Tb927.8.6110	3-hydroxy-3-methylglutaryl-CoA synthase, putative	-1.51838	0.568694
Tb927.10.7680	GTPase activating protein, putative	-1.57065	0.65137
Tb927.9.2320	methyltransferase domain containing protein, putative	-1.62418	0.559752
Tb927.11.980	Nucleoporin NUP158	-1.64448	0.616482
Tb927.5.3400	calcium-translocating P-type ATPase	-1.66201	0.404085
Tb927.4.3950	cytoskeleton-associated protein CAP5.5, putative	-1.68021	0.527392
Tb927.11.7100	cytoplasmic translation machinery associated protein, putative	-1.72162	0.661014
Tb927.8.6060	2-amino-3-ketobutyrate coenzyme A ligase	-1.80256	0.215789
Tb927.5.1520	ATP-dependent protease ATPase subunit HslU1	-1.83787	0.361621
Tb927.8.4820	eukaryotic translation initiation factor 4 gamma 3	-1.86246	0.392348
Tb927.6.1880	aspartyl-tRNA synthetase, putative	-1.89109	0.554118
Tb927.10.14090; Tb927.10.13580	transporter, putative	-1.91407	0.390837
Tb927.10.13360	Elongation factor Tu, mitochondrial	-1.93854	1.22063
Tb927.7.5340	cAMP response protein 3	-1.9393	0.428563
Tb927.7.6850; Tb927.7.6830	trans-sialidase	-2.02508	0.315958
Tb927.11.3980	metallo-peptidase, Clan ME, Family M16	-2.08483	0.84111
Tb927.10.1170; Tb11.0560	intraflagellar transport protein 172	-2.1602	1.45529
Tb927.8.2540	3-ketoacyl-CoA thiolase	-2.17328	0.33254
Tb927.8.7590	receptor-type adenylate cyclase GRESAG 4, putative	-2.41462	0.54292
Tb927.1.1340	Quinonprotein alcohol dehydrogenase-like protein, putative	-2.49077	1.48492
Tb927.6.1870	Eukaryotic translation initiation factor 4E-4	-2.56379	0.796874
Tb927.10.830	adenylate kinase, putative	-2.64375	1.24505
Tb927.4.2080	Coiled-coil and C2 domain-containing protein	-2.67914	0.391251
Tb927.4.2530	hypothetical protein, conserved	-2.68656	0.56734
Tb927.10.3210	delta-1-pyrroline-5-carboxylate dehydrogenase, putative	-2.83415	0.40577
Tb927.5.1060	mitochondrial processing peptidase, beta subunit, putative	-2.92347	0.970378
Tb927.10.11300	paraflagellar rod component, putative	-3.48287	0.971906
Total= 576
